# Supplementary material for: MRGPRX4 mediates phospho-drug associated pruritus in a humanized mouse model
Source: Sci Transl Med. Author manuscript; Available in PMC 2024 Dec 14. (PMC11645656; doi:10.1126/scitranslmed.adk8198)
Supplement: table [file NIHMS2038790-supplement-table.xlsx]

## Sheet: Fig. 1
Fig. 1D
Compound	Concentration (M)
	3.90625e-10	7.8125e-10	1.5625e-09	3.125e-09	6.25e-09	1.25e-08	2.5e-08	5e-08	1e-07	2e-07	9.76563e-07	1.95313e-06	3.90625e-06	7.8125e-06	1.5625e-05	3.125e-05	6.25e-05	0.000125	0.00025	0.0005	0.001
Propofol											1.237	2.203	4.639	0.591	8.863	28.954	36.351	16.576	25.512	12.114	24.127
											1.276	3.251	13.006	-0.388	0.133	31.875	11.712	12.404	22.768	18.721	20.241
											3.496	-1.964	-1.259	5.581	12.778	17.124	17.508	10.851	21.559	45.754	39.351
											2.341	1.519	2.816	3.691	11.454	5.004	39.72	0.258	24.302	25.261	8.604
											0.414	1.458	5.819	1.962	1.132	25.991	7.246	26.377	30.626	10.617	34.5
											3.255	0.513	7.751	0.13	9.188	46.958	18.605	13.195	14.912	40.711	40.615
											2.599	0.3	4.466	1.58	9.688	31.996	32.559	15.939	5.366	21.943	40.058
											1.616	1.914	7.09	1.041	3.963	27.619	31.367	0.676	49.034	10.261	10.462
											1.795	1.276	4.83	3.162	8.123	18.338	1.645	23.215	15.438	44.385	33.199
Fospropofol	1.88667	26.5827	74.3117	97.9827	129.465	164.422	193.287	209.793	231.301	241.094
	7.67467	9.94867	80.9857	97.6007	134.099	179.515	213.245	233.98	222.41	221.904
	17.3467	22.6817	81.1437	113.013	141.914	157.084	222.211	204.052	222.053	183.593
	28.1293	47.5243	128.989	161.554	173.201	234.098	313.329	317.065	368.09	346.939
	25.4823	43.9493	99.4103	132.577	168.912	206.128	290.374	340.21	352.14	358.59
	35.7983	46.7693	141.332	128.455	206.791	222.155	297.501	331.701	353.772	369.748
	-3.6673	30.8217	62.3957	112.923	144.704	172.571	184.525	193.877	173.973	151.356
	11.7957	49.6317	66.3277	102.472	134.885	101.371	188.459	181.409	182.603	187.22
	11.3767	45.8127	70.4507	92.5087	117.377	130.276	188.843	188.341	208.392	148.627
Propofol Sulfate											-9.765	6.75	4.213	-1.463	-10.261	-14.578	-6.291	-17.511	-9.21	-0.269	6.469
											-0.941	16.267	7.941	-6.718	-6.059	-1.085	-44.109	-14.604	-19.71	-0.64	6.229
											-3.534	9.058	5.294	-3.371	-2.116	-26.18	-11.407	-2.676	-18.95	-0.169	2.832
											-7.698	9.006	9.099	-0.821	-7.312	-14.763	-17.994	-17.208	-19.77	-0.708	5.169
											-0.44	15.719	3.195	-4.964	-10.479	-11.464	-28.042	-10.514	-23.073	-0.172	2.033
											-6.103	7.351	5.153	-5.766	-0.646	-15.617	-15.772	-7.069	-5.027	-0.198	8.329
											-0.412	7.826	8.684	-0.353	-4.25	-4.49	-23.53	-3.787	-19.24	-0.248	8.781
											-8.69	16.017	2.706	-2.243	-7.396	-19.59	-32.512	-8.292	-15.426	-0.541	6.58
											-5.139	8.232	6.058	-8.955	-6.79	-17.764	-5.766	-22.713	-13.204	-0.289	0.17
Propofol b-D-glucuronide											33.404	24.553	-0.931	-3.944	-14.193	-0.025	-11.462	-16.259	-8.452	-2.705	-9.56
											17.61	28.29	-0.509	-3.544	-2.564	-0.623	-7.089	-10.838	-1.759	-17.232	-7.574
											15.299	26.471	-0.147	-1.45	-12.325	-1.002	-18.181	-0.029	-25.311	-3.163	-9.738
											5.092	25.162	-0.531	-3.087	-15.196	-0.534	-19.274	-4.916	-28.879	-5.843	-14.721
											25.748	11.839	-0.497	-3.091	-3.788	-0.882	-11.464	-11.069	-1.342	-6.495	-4.551
											35.472	42.312	-0.558	-2.761	-10.098	-0.234	-5.994	-11.141	-5.301	-10.762	-7.6
											37.279	38.77	-1.252	-3.25	-11.561	-0.728	-9.636	-3.96	-7.817	-7.609	-11.65
											14.971	25.122	-0.171	-1.367	-10.981	-0.769	-15.344	-8.676	-14.781	-4.103	-7.05
											14.062	15.422	-0.163	-4.322	-6.54	-0.154	-11.752	-14.489	-12.923	-11.388	-8.173
Compound	Concentration (M)
	3.90625e-09	7.8125e-09	1.5625e-08	3.125e-08	6.25e-08	1.25e-07	2.5e-07	5e-07	1e-06	2e-06	4.88281e-07	9.76563e-07	1.95313e-06	3.90625e-06	7.8125e-06	1.5625e-05	3.125e-05	6.25e-05	0.000125	0.00025	0.0005
Phenytoin Sodium											-45.834	-42.023	-57.631	-30.902	-36.341	-24.49	-42.34	-29.178	-53.095	21.7467	-0.1003
											-46.962	-51.874	-43.259	-51.949	-24.025	-31.993	-14.448	-38.728	12.4267	26.6867	34.5457
											-43.233	-41.78	-52.591	-54.701	-23.478	-24.486	-21.073	-12.364	-22.296	14.9677	1.14067
											-35.967	-3.6717	-0.8477	-4.2817	-6.1147	-2.1987	-5.0347	13.7733	19.2293	17.3763	40.1453
											-38.387	0.57033	-0.3367	-4.6827	-5.4597	5.16733	-1.5897	12.6223	21.7203	20.0503	34.4913
											-9.249	-1.3847	-2.8407	7.03633	3.66633	-0.3347	2.93533	5.79033	14.4953	26.8243	26.1333
											-43.815	-25.061	-17.925	-45.513	-0.809	-19.624	-19.576	-9.327	-2.76	17.981	33.84
											-12.548	-39.258	-29.096	-21.585	-24.7	-8.53	-12.591	-10.716	-0.294	21.189	5.994
											-27.242	-5.762	-31.733	-2.642	-20.368	-11.014	-8.608	-3.999	-0.705	24.656	28.344
Fosphenytoin	21.206	-14.542	19.866	57.235	190.544	316.003	345.7	387.516	410.183	394.314
	25.291	13.805	22.527	30.337	229.236	301.004	324.779	373.964	413.027	370.112
	2.769	7.794	5.041	81.497	134.524	304.213	337.838	353.304	415.898	382.271
	3.95767	12.8387	1.44867	17.5777	58.9937	117.536	121.175	134.73	143.736	127.759
	-8.2623	12.8087	6.25267	19.6667	67.8137	116.768	136.568	112.159	123.579	125.948
	8.87467	12.5987	14.7987	31.6637	76.3827	79.1877	118.794	119.649	132.916	138.324
	8.837	3.298	-3.2365	-30.287	88.4165	194.175	200.38	195.132	226.932	218.164
	9.145	9.875	13.5705	41.9265	111.221	173.792	226.084	238.81	271.213	295.676
	8.934	9.477	-5.8765	-1.7705	55.6105	144.932	171.163	185.954	250.762	255.523
(R)-Mephenytoin											-28.494	-7.288	-4.806	-11.313	-13.282	-73.173	-77.603	-22.173	-8.411	-56.927	-44.336
											-0.685	-19.217	-21.809	-5.626	-38.673	-60.784	-4.145	-48.35	-17.69	-11.154	-37.065
											-28.419	-18.327	-22.673	-2.81	-86.39	-5.824	-51.921	-3.409	-11.352	-10.026	-31.962
											-1.368	-17.7	-18.368	-4.15	-55.539	-52.6	-55.448	-11.978	-16.818	-28.148	-46.134
											-39.43	-9.222	-20.701	-5.388	-30.274	-25.248	-9.903	-30.555	-8.495	-45.428	-28.961
											-16.8	-17.91	-10.218	-10.211	-52.531	-61.934	-68.319	-31.399	-12.139	-4.53	-38.269
											-4.015	-11.024	-45.398	-8.758	-40.546	-57.691	-36.832	-12.734	-8.257	-28.87	-19.967
											-27.858	-17.403	-2.556	-3.374	-63.168	-23.069	-68.498	-38.906	-15.161	-12.606	-86.384
											-25.726	-16.404	-1.333	-7.616	-34.632	-59.022	-28.339	-22.292	-14.034	-36.63	-7.013
(S)-Mephenytoin											-20.37	-14.91	-18.478	-5.757	26.923	9.387	7.318	20.64	66.182	56.723	-10.031
											-28.895	-10.11	-17.267	-11.73	9.795	-3.753	16.609	67.105	89.852	43.018	14.167
											-20.737	-14.446	-18.784	-8.574	-10.857	17.104	24.858	19.512	37.958	21.772	0.209
											-16.113	-15.834	-17.855	8.283	-10.275	-13.591	-11.449	-1.06	9.533	14.354	8.392
											-11.794	-19.023	-11.934	-10.074	-14.955	-6.859	-15.821	14.827	18.466	43.622	6.582
											-17.288	-15.341	-14.257	-11.646	-11.14	-9.499	-20.419	-6.587	26.321	16.555	-2.785
											-8.111	-3.659	-17.051	-8.442	-1.065	-1.61	0.176	28.221	12.338	1.733	5.32
											-30.82	-28.71	-23.967	-1.458	-2.234	-1.506	0.206	5.104	70.876	79.374	0.368
											-18.667	-12.463	-8.27	-9.849	-1.955	-0.489	0.166	23.894	40.942	16.915	2.58
Phenylethylhydantoin											-36.084	-38.906	-39.85	-41.691	-54.75	-44.078	-43.665	-55.764	-54.362	-45.731	-37.983
											-46.83	-40.253	-47.267	-47.727	-48.34	-57.965	-49.381	-53.161	-50.233	-49.52	-36.12
											-25.168	-36.747	-41.649	-40.039	-51.91	-55.228	-54.677	-56.227	-52.975	-42.661	-36.08
											-25.995	-35.963	-23.282	-70.885	-49.343	-49.591	-65.107	-7.83	-32.71	-67.761	-77.623
											-41.232	-45.53	-47.762	-55.07	-57.168	-44.073	-76.615	-129.161	-87.925	-17.367	-5.808
											-40.854	-34.413	-57.722	-3.502	-48.489	-63.607	-6	-28.161	-36.935	-52.783	-26.753
											-21.141	-90.977	-64.532	-50.619	-88.91	-50.842	-68.649	-12.225	-17.18	-55.357	-42.653
											-50.216	-3.77	-47.904	-10.963	-37.952	-52.493	-47.158	-71.995	-123.246	-16.011	-37.379
											-36.724	-21.159	-16.33	-67.875	-28.139	-53.936	-31.916	-80.931	-17.144	-66.544	-30.151
Hydroxyphenytoin											-38.335	-21.881	-33.904	-41.29	-43.39	-49.874	-55.112	-46.992	-52.177	-50.524	-43.005
											-44.136	-18.856	-36.161	-41.879	-45.131	-56.147	-52.78	-52.46	-55.296	-46.583	-35.783
											-38.604	-41.417	-55.798	-47.34	-40.251	-54.231	-54.634	-54.562	-53.709	-49.203	-32.491
											-53.703	-3.943	-55.451	-95.401	-36.055	-13.701	-28.441	-23.886	-90.24	-70.603	-3.926
											-53.375	-41.401	-16.637	-28.834	-69.327	-87.936	-50.624	-26.54	-63.645	-7.273	-40.291
											-13.997	-36.81	-53.775	-6.273	-23.391	-58.615	-83.462	-103.589	-7.298	-68.434	-67.062
											-18.908	-38.751	-34.726	-4.175	-58.915	-86.247	-33.574	-9.317	-62.458	-44.648	-39.432
											-71.107	-15.18	-87.092	-11.05	-49.315	-12.733	-53.783	-133.013	-53.853	-66.219	-24.454
											-31.06	-28.223	-4.044	-115.284	-20.542	-61.272	-75.169	-11.684	-44.871	-35.443	-47.392
Compound	Concentration (M)
	9.76563e-10	1.95312e-09	3.90625e-09	7.8125e-09	1.5625e-08	3.125e-08	6.25e-08	1.25e-07	2.5e-07	5e-07	9.76563e-07	1.95313e-06	3.90625e-06	7.8125e-06	1.5625e-05	3.125e-05	6.25e-05	0.000125	0.00025	0.0005	0.001
Dexamethasone											-21.027	-34.306	-45.647	-36.025	-54.866	-56.076	-51.427	-44.732	-40.896	-3.046	-8.458
											-38.068	-12.488	-46.32	-46.229	-50.537	-45.2	-36.666	-56.585	-34.789	-9.71	-6.416
											-44.01	-34.424	-35.376	-47.556	-42.313	-44.531	-43.901	-53.038	-49.545	-33.403	-11.748
											-38.887	-46.421	-38.61	-37.359	-47.552	-46.041	-55.62	-40.015	-32.204	-15.448	-15.382
											-46.292	-44.65	-34.811	-53.743	-53.2	-46.006	-42.251	-36.869	-28.295	-3.273	-27.522
											-51.601	-42.861	-45.234	-48.739	-55.3	-58.081	-57.261	-49.039	-45.507	-16.368	-19.884
											-47.998	-53.58	-56.373	-48.609	-57.812	-60.475	-57.456	-47.364	-42.773	-26.248	-14.893
											-19.021	-51.62	-60.668	-47.284	-33.441	-59.746	-8.995	-50.889	-53.155	-13.645	-13.481
											-24.245	-38.055	-3.309	-56.875	-66.652	-11.251	-73.787	-47.706	-37.185	-6.391	-19.179
Dexamethasone Phosphate	5.8375	11.5855	12.9215	38.2705	69.3705	88.6295	103.292	128.272	144.135	116.097
	8.0625	12.1825	4.7205	27.5385	48.8885	77.1295	68.6315	114.166	93.5245	103.392
	8.8815	5.3525	10.8035	30.8775	64.4325	85.5845	102.594	117.49	140.507	108.98
	3.2005	4.7545	4.1975	30.9795	45.8945	75.8655	93.1725	101.049	93.3365	89.9565
	16.1385	25.1035	10.7565	24.6195	2.3365	70.3215	158.06	260.199	314.528	341.388
	13.9255	24.1485	18.3605	3.2875	17.1305	89.5425	192.121	264.289	307.131	372.766
	0.066	10.369	40.75	165.2	257.061	289.015	341.54	268.738	303.329	333.42
	-2.626	2.141	50.829	109.159	254.518	308.437	375.497	369.841	397.769	380.368
	-0.026	-2.41	40.423	179.041	251.717	310.077	352.044	349.317	371.691	401.615
Dexamethasone Palmitate											-18.225	-6.511	-3.747	-30.862	-23.657	88.602	155.837	229.296	281.902	346.18	354.688
											-22.739	-7.35	10.479	-16.831	30.652	69.392	167.386	254.701	277.911	361.547	329.354
											-7.984	3.472	-10.773	-16.502	-26.797	95.399	158.681	229.459	231.255	346.996	273.082
											-16.162	-4.164	-3.912	-2.263	1.282	41.739	72.199	107.756	145.042	139.147	127.83
											-15.021	-15.203	-11.558	-11.827	-0.449	60.58	72.835	45.88	106.318	134.114	137.045
											-13.07	-5.2	-2.335	-17.176	-0.613	65.413	105.522	86.274	115.112	120.302	134.53
											2.408	2.167	1.476	-5.63	8.674	42.682	59.878	119.944	141.417	148.855	140.483
											-2.265	-2.706	2.52	3.868	6.385	17.645	78.793	116.821	113.731	141.62	130.182
											-6.745	-6.484	-1.305	-9.469	-0.252	71.002	128.09	186.01	129.258	226.966	155.284
Dexamethasone Acetate											-48.502	-22.164	-39.055	-33.331	-37.387	-47.434	-61.858	-41.094	-64.043	-48.359	-37.786
											-46.356	-36.691	-53.135	-71.56	-60.34	-56.549	-50.883	-49.148	-50.303	-6.029	-38.347
											-48.988	-35.57	-70.767	-49.66	-52.439	-63.778	-76.723	-59.238	-56.027	-35.851	-50.572
											-43.676	-37.729	-48.544	-45.756	-33.449	-43.258	-47.363	-46.942	-44.56	-38.822	-37.033
											-48.158	-34.474	-36.36	-42.005	-38.008	-41.889	-44.877	-42.258	-42.575	-45.234	-22.575
											-43.385	-34.794	-36.045	-31.885	-34.728	-38.256	-37.522	-40.286	-45.473	-19.021	-15.877
											-85.123	-19.078	-91.099	-29.162	-69.819	-62.786	-10.19	-58.449	-89.145	-30.402	-9.453
											-4.652	-53.999	-38.43	-70.876	-42.708	-46.904	-37.194	-60.2	-53.447	-28.831	-18.673
											-42.229	-20.889	-1.751	-31.653	-12.221	-33.452	-110.631	-12.918	-8.636	-36.978	-62.758
6b-hydroxy Dexamethasone											-11.185	-4.343	-10.884	-1.007	-3.58	-6.945	-3.167	-23.623	-19.291	-6.623	-11.685
											-2.95	-9.147	-6.013	-6.768	-12.887	-4.243	-3.42	-8.235	-10.466	-13.594	-12.391
											-9.064	-5.89	-8.58	-0.871	-7.336	-10.704	-21.978	-1.951	-0.309	-13.062	-8.163
											-1.271	-0.806	-8.133	-6.992	-12.885	-6.397	-8.518	-8.697	-10.053	-8.352	-15.688
											-4.466	-7.669	-5.676	-1.487	-3.031	-13.033	-4.898	-19.293	-7.78	-18.691	-9.331
											-17.462	-10.905	-11.668	-0.167	-7.887	-2.462	-15.148	-5.818	-12.233	-6.236	-7.218
											-5.359	-0.568	-5.835	-3.211	-14.217	-11.769	-6.558	-1.152	-3.587	-6.504	-16.335
											-14.595	-8.312	-4.633	-0.621	-7.413	-7.519	-13.686	-5.286	-17.012	-14.373	-15.644
											-3.244	-10.501	-15.009	-4.814	-2.174	-2.604	-8.321	-27.37	-9.468	-12.401	-0.259
Dexamethasone 9,11-epoxide											-35.583	-18.577	-33.927	-36.238	-32.508	-29.051	-49.987	-48.766	-33.322	-26.753	-18.083
											-39.834	-26.102	-46.485	-34.54	-28.494	-32.917	-51.469	-30.091	-38.931	-6.218	-18.916
											-42.046	-47.124	-28.724	-54.334	-49.866	-42.252	-45.796	-52.075	-41.773	-19.682	-31.914
											-32.855	-34.097	-17.044	-23.771	-33.226	-46.452	-36.93	-25.632	-24.245	-18.226	-22.66
											-34.444	-39.061	-43.404	-29.217	-32.376	-39.654	-27.875	-27.014	-9.053	-12.09	-22.312
											-20.438	-42.935	-9.837	-51.295	-13.929	-21.249	-0.231	-54.75	-38.408	-9.381	-1.405
											-61.746	-46.343	-58.519	-88.617	-38.53	-30.143	-35.654	-53.457	-27.401	-9.771	-6.26
											-14.623	-11.289	-40.784	-7.194	-37.919	-40.911	-69.042	-47.804	-34.491	-20.163	-51.267
											-34.489	-41.346	-2.447	-11.049	-29.433	-43.142	-22.539	-8.887	-26.503	-19.848	-10.805
Fig. 1E
Compound	Time (s)	1.2216	2.7848	4.8608	6.9536	9.038	11.1624	13.2464	15.3512	17.4456	19.56	21.6544	23.7388	25.8632	27.9576	30.052	32.1464	34.2608	36.3452	38.4596	40.544	42.6584	44.7528	46.8472	48.9616	51.056	53.16	55.2448	57.3592	59.4532	61.5576	63.6624	65.7664	67.8608	69.9456	72.06	74.1536	76.2584	78.3528	80.4672	82.5616	84.6456	86.7704	88.8648	90.9688	93.0536	95.168	97.252	99.3664
Fospropofol	+ MRGPRX1	0.991154	0.995529	0.996157	0.98844	0.992193	1.00434	0.988745	0.989766	0.995585	0.989691	1.01354	1.03281	1.03847	1.03776	1.052	1.04849	1.05267	1.05602	1.05827	1.0695	1.06495	1.07018	1.07133	1.07253	1.0819	1.07199	1.07953	1.0837	1.07585	1.0874	1.07745	1.08316	1.08237	1.07407	1.08661	1.07328	1.08289	1.06607	1.0761	1.07966	1.08331	1.0783	1.07955	1.06965	1.06241	1.07681	1.06815	1.06623
		1.01269	1.02177	1.01933	1.02223	1.01157	1.0207	1.02085	1.01353	1.01032	1.02323	1.04957	1.06168	1.07023	1.07636	1.08185	1.09326	1.08961	1.09664	1.09208	1.10299	1.10553	1.0961	1.10696	1.0977	1.11475	1.1067	1.11676	1.11657	1.11254	1.10142	1.11358	1.12545	1.11798	1.11251	1.11805	1.12135	1.11542	1.11744	1.11541	1.10472	1.10142	1.1186	1.11303	1.11874	1.11019	1.11766	1.11972	1.11139
		0.981234	0.987227	0.986181	0.979031	0.983107	0.99424	0.981862	0.981277	0.978147	0.994657	1.03139	1.02704	1.05145	1.05749	1.06875	1.07263	1.07895	1.08589	1.08516	1.09749	1.10014	1.10938	1.10159	1.10771	1.10812	1.10604	1.10622	1.11576	1.12414	1.12064	1.11953	1.11053	1.11185	1.10595	1.11294	1.11208	1.10923	1.11105	1.10699	1.10676	1.09873	1.10871	1.11105	1.10599	1.10669	1.11	1.10036	1.10728
		1.01492	1.02101	1.02246	1.01755	1.02213	1.02383	1.02381	1.01243	1.01436	1.01383	1.03879	1.05206	1.04966	1.05574	1.07477	1.06746	1.08353	1.08681	1.09403	1.0812	1.09085	1.09495	1.09945	1.09925	1.09674	1.10337	1.09965	1.11092	1.10159	1.11311	1.10544	1.12083	1.10276	1.11182	1.10716	1.09832	1.10871	1.10816	1.0991	1.10538	1.109	1.10591	1.10584	1.10403	1.10743	1.11426	1.09992	1.11217
	+ MRGPRX2	1.02901	1.03285	1.01596	1.02637	1.02492	1.02568	1.02959	1.01725	1.02221	1.04014	1.03924	1.05254	1.05266	1.0561	1.06613	1.0655	1.07149	1.0862	1.09247	1.10881	1.09909	1.1168	1.11878	1.12994	1.13921	1.13501	1.14023	1.14454	1.15569	1.15973	1.17076	1.17576	1.18376	1.18398	1.19062	1.19656	1.19567	1.19197	1.2033	1.22318	1.20889	1.21264	1.22796	1.21355	1.21867	1.23135	1.23415	1.23181
		0.991592	0.985951	0.979085	0.98078	0.982686	0.989898	0.986021	0.996675	0.992298	0.984439	1.00326	1.02086	1.02301	1.04335	1.05704	1.05831	1.07319	1.08885	1.09838	1.11513	1.12736	1.14532	1.16261	1.18532	1.20345	1.23221	1.23989	1.25321	1.26628	1.28636	1.30111	1.3253	1.33158	1.36047	1.36803	1.36228	1.38176	1.38775	1.39309	1.40384	1.40575	1.41477	1.41864	1.4192	1.42625	1.42143	1.42107	1.43687
		0.971803	0.985186	0.971191	0.98088	0.986509	0.981409	0.977056	0.981227	0.98608	0.970956	0.985951	0.98558	0.989633	0.993186	0.996398	0.994769	0.996075	0.985792	0.998287	1.00036	1.00135	0.99401	0.995834	1.00143	1.0044	1.00632	1.01196	1.00793	1.00341	0.997822	1.00358	1.00939	1.00106	1.0034	1.00452	1.00237	1.0078	1.01198	0.997851	1.00732	1.00441	1.00852	1.00813	0.997781	1.00793	1.00725	1.00365	1.00067
		1.00759	1.02531	1.01408	1.01513	1.02147	1.01441	1.01529	1.01581	1.01917	1.01777	1.05227	1.05161	1.06637	1.06194	1.06023	1.06984	1.07363	1.08218	1.09328	1.09879	1.11674	1.12111	1.1222	1.13547	1.13845	1.14786	1.16499	1.15963	1.16153	1.18362	1.18068	1.19289	1.20648	1.21111	1.22018	1.21492	1.22358	1.23585	1.23431	1.2428	1.25059	1.25549	1.26235	1.2606	1.26673	1.276	1.28655	1.28196
	+ MRGPRX3	0.998956	0.997379	1.00664	0.99512	0.998974	1.00316	1.01391	1.00316	1.00704	1.02375	1.03364	1.02726	1.03061	1.04173	1.03634	1.05028	1.04133	1.05499	1.04324	1.0497	1.05167	1.04719	1.04234	1.04888	1.04177	1.05228	1.05508	1.05412	1.05107	1.04494	1.05404	1.05464	1.0496	1.04895	1.05089	1.04692	1.0479	1.05033	1.04399	1.04503	1.05581	1.04172	1.0414	1.04391	1.04469	1.04759	1.04821	1.03618
		1.00861	1.01015	1.0181	1.01414	1.01973	1.01408	1.0067	1.01576	1.01958	1.03261	1.03205	1.04164	1.06694	1.0491	1.0594	1.06031	1.06172	1.05603	1.06146	1.06493	1.06696	1.08111	1.06577	1.07172	1.07059	1.06452	1.07298	1.07681	1.07539	1.07814	1.08265	1.08117	1.08318	1.08174	1.07911	1.07809	1.07917	1.09209	1.08016	1.09212	1.07949	1.07992	1.08576	1.07767	1.07757	1.08606	1.07829	1.0691
		1.00104	1.01388	1.00899	1.0065	1.02458	1.02049	1.01801	1.01279	1.01051	1.02004	1.03321	1.04689	1.05797	1.06875	1.07254	1.07102	1.07313	1.07029	1.08143	1.08506	1.09271	1.08929	1.09377	1.09253	1.09983	1.08673	1.09332	1.09629	1.098	1.09964	1.10416	1.09469	1.10639	1.1012	1.11413	1.10315	1.09946	1.09803	1.11352	1.10552	1.10648	1.10929	1.11372	1.10041	1.10468	1.10153	1.10978	1.10237
		0.991394	0.992436	0.997787	1.0013	1.00208	0.995289	0.999622	0.992489	1.00568	1.02243	1.019	1.0229	1.02859	1.02681	1.03969	1.04043	1.0382	1.04579	1.04757	1.05005	1.05589	1.05583	1.05484	1.06018	1.06669	1.06378	1.06067	1.07508	1.06679	1.06871	1.07222	1.06682	1.07241	1.07323	1.07507	1.07534	1.07562	1.08134	1.08004	1.08272	1.08005	1.08712	1.08561	1.08017	1.08987	1.09261	1.07888	1.09103
	+ MRGPRX4	1.04092	1.04987	1.0489	1.05105	1.05912	1.04588	1.05683	1.0493	1.05128	1.05527	1.16162	1.56703	1.83391	1.92774	1.94758	1.95686	1.94799	1.93959	1.92286	1.92487	1.8977	1.88921	1.88621	1.86029	1.84418	1.84369	1.81686	1.81486	1.80224	1.7899	1.76205	1.75645	1.74754	1.73383	1.72408	1.70708	1.7024	1.69489	1.66903	1.66725	1.65411	1.63775	1.63077	1.62282	1.61336	1.59707	1.57782	1.58239
		0.876149	0.878614	0.881271	0.882366	0.885399	0.877931	0.877142	0.87357	0.88309	0.881308	0.938144	1.28684	1.55898	1.6354	1.67091	1.66969	1.65381	1.64515	1.62631	1.62853	1.60701	1.60531	1.58692	1.57439	1.55435	1.55133	1.5375	1.5157	1.50963	1.49991	1.47627	1.4731	1.45319	1.44085	1.42868	1.43228	1.40519	1.39727	1.38819	1.38005	1.37434	1.36029	1.34622	1.3377	1.33462	1.31841	1.32099	1.30455
		1.15623	1.15393	1.15706	1.1513	1.15175	1.14846	1.15143	1.16082	1.15905	0.995164	1.15209	1.53797	1.7307	1.80152	1.80212	1.80353	1.78424	1.78317	1.76738	1.76186	1.7377	1.71603	1.70155	1.68361	1.67407	1.65734	1.62335	1.61971	1.61548	1.59065	1.58013	1.55966	1.53991	1.53693	1.52128	1.50785	1.48326	1.48334	1.4594	1.4547	1.44162	1.43375	1.42287	1.41442	1.41494	1.38382	1.3848	1.36853
		0.926707	0.920948	0.929535	0.924115	0.933353	0.928922	0.928162	0.931224	0.939774	0.940212	1.1044	1.51611	1.72772	1.77821	1.79506	1.79246	1.78494	1.7834	1.7678	1.7393	1.73215	1.71988	1.70022	1.69501	1.67653	1.66844	1.64608	1.62503	1.61818	1.60162	1.59386	1.57554	1.57325	1.55307	1.54669	1.52297	1.51283	1.50469	1.49382	1.48291	1.47069	1.45056	1.45082	1.43579	1.42171	1.41754	1.39767	1.39694
Compound	Time (s)	1.2216	2.7848	4.8608	6.9536	9.038	11.1624	13.2464	15.3512	17.4456	19.56	21.6544	23.7388	25.8632	27.9576	30.052	32.1464	34.2608	36.3452	38.4596	40.544	42.6584	44.7528	46.8472	48.9616	51.056	53.16	55.2448	57.3592	59.4532	61.5576	63.6624	65.7664	67.8608	69.9456	72.06	74.1536	76.2584	78.3528	80.4672	82.5616	84.6456	86.7704	88.8648	90.9688	93.0536	95.168	97.252	99.3664
Fosphenytoin	+ MRGPRX1	0.990974	0.9886	0.983475	0.992048	0.978375	0.985634	0.990278	0.979251	0.984561	1.00636	1.03384	1.05987	1.06025	1.08728	1.08643	1.09313	1.1084	1.11187	1.12944	1.12077	1.13057	1.13508	1.13763	1.13646	1.15181	1.1532	1.14541	1.15292	1.14909	1.14727	1.1516	1.15057	1.15773	1.15945	1.15246	1.16616	1.15718	1.15786	1.15967	1.14844	1.16319	1.16309	1.14675	1.16437	1.15258	1.15715	1.16122	1.15418
		1.00645	0.995686	0.999214	0.997086	0.990259	0.997105	0.994847	0.995045	0.998091	1.01331	1.0145	1.02003	1.03976	1.02739	1.03076	1.03648	1.04421	1.04121	1.04951	1.05434	1.0507	1.0558	1.05384	1.06227	1.0548	1.06246	1.05854	1.06719	1.0678	1.06362	1.07548	1.06962	1.08053	1.07961	1.07782	1.07405	1.07317	1.08295	1.07002	1.08587	1.08457	1.08676	1.08887	1.0755	1.08248	1.09039	1.0892	1.09687
		0.994015	0.995902	0.991209	0.989772	0.995236	0.995945	0.994354	0.998862	1.00098	1.00408	1.00866	1.01709	1.02343	1.02584	1.03211	1.03996	1.03837	1.03702	1.04545	1.04406	1.05467	1.05628	1.05479	1.05963	1.06207	1.05942	1.0636	1.06242	1.06224	1.06693	1.05609	1.06617	1.06951	1.0796	1.07887	1.08156	1.07255	1.07918	1.07168	1.0633	1.06986	1.08012	1.07218	1.07706	1.08068	1.08176	1.07601	1.08344
		1.00856	1.00834	1.0126	1.01926	1.01738	1.0102	1.01316	1.01078	1.01143	1.03934	1.06734	1.08347	1.1005	1.11213	1.13631	1.14935	1.15197	1.167	1.18636	1.19842	1.21139	1.23612	1.23366	1.24104	1.26139	1.25881	1.27001	1.28327	1.27282	1.28387	1.29608	1.3023	1.29503	1.29656	1.29965	1.3065	1.30066	1.30854	1.30655	1.29826	1.30169	1.3044	1.30264	1.29935	1.30788	1.30137	1.30257	1.29717
	+ MRGPRX2	1.01385	1.0008	1.00428	0.997608	0.997918	0.998729	1.00672	1.0044	0.994423	0.999934	1.02326	1.03006	1.03061	1.03444	1.04	1.04224	1.03637	1.04237	1.0409	1.05012	1.05297	1.05945	1.05513	1.0634	1.06396	1.06322	1.05408	1.06451	1.06757	1.06733	1.07011	1.07321	1.07041	1.06742	1.07755	1.06909	1.07663	1.07279	1.07169	1.073	1.07241	1.07492	1.08454	1.08258	1.07611	1.0859	1.07722	1.09116
		1.01234	1.00902	1.012	1.00827	1.00304	1.01294	1.00333	1.00012	1.00672	1.01032	1.02548	1.03249	1.0288	1.03672	1.04313	1.04968	1.05544	1.06159	1.05697	1.05	1.06184	1.05825	1.05915	1.07496	1.07295	1.07014	1.07078	1.06914	1.07457	1.07649	1.08006	1.07849	1.08248	1.07919	1.08223	1.08082	1.08513	1.08845	1.08723	1.08681	1.08721	1.0905	1.09271	1.08587	1.08034	1.09942	1.09082	1.09276
		0.992204	0.999779	0.994536	1.00102	0.995687	0.995795	0.996773	0.988995	1.00206	1.01804	1.02701	1.04185	1.03886	1.05002	1.04915	1.05952	1.06325	1.06715	1.06452	1.06392	1.06391	1.07355	1.07727	1.08454	1.08991	1.08396	1.08853	1.09261	1.08223	1.09177	1.09362	1.0873	1.09639	1.10016	1.08709	1.09765	1.10124	1.09944	1.0941	1.10373	1.10312	1.11574	1.10683	1.10334	1.1056	1.1065	1.10305	1.1067
		0.981616	0.975281	0.972973	0.984115	0.981359	0.980942	0.981145	0.987945	0.983698	0.992937	1.00255	1.01568	1.01968	1.01367	1.0129	1.02888	1.02492	1.03832	1.03788	1.04214	1.03855	1.04631	1.05165	1.04047	1.0515	1.05578	1.04904	1.05607	1.05838	1.061	1.05098	1.05871	1.06538	1.05984	1.06362	1.06293	1.06424	1.06745	1.07598	1.06788	1.07927	1.07807	1.06696	1.08212	1.08282	1.08407	1.06817	1.08585
	+ MRGPRX3	1.00861	1.01015	1.0181	1.01414	1.01973	1.01408	1.0067	1.01576	1.01958	1.03261	1.03205	1.04164	1.06694	1.0491	1.0594	1.06031	1.06172	1.05603	1.06146	1.06493	1.06696	1.08111	1.06577	1.07172	1.07059	1.06452	1.07298	1.07681	1.07539	1.07814	1.08265	1.08117	1.08318	1.08174	1.07911	1.07809	1.07917	1.09209	1.08016	1.09212	1.07949	1.07992	1.08576	1.07767	1.07757	1.08606	1.07829	1.0691
		0.998956	0.997379	1.00664	0.99512	0.998974	1.00316	1.01391	1.00316	1.00704	1.02375	1.03364	1.02726	1.03061	1.04173	1.03634	1.05028	1.04133	1.05499	1.04324	1.0497	1.05167	1.04719	1.04234	1.04888	1.04177	1.05228	1.05508	1.05412	1.05107	1.04494	1.05404	1.05464	1.0496	1.04895	1.05089	1.04692	1.0479	1.05033	1.04399	1.04503	1.05581	1.04172	1.0414	1.04391	1.04469	1.04759	1.04821	1.03618
		0.991394	0.992436	0.997787	1.0013	1.00208	0.995289	0.999622	0.992489	1.00568	1.02243	1.019	1.0229	1.02859	1.02681	1.03969	1.04043	1.0382	1.04579	1.04757	1.05005	1.05589	1.05583	1.05484	1.06018	1.06669	1.06378	1.06067	1.07508	1.06679	1.06871	1.07222	1.06682	1.07241	1.07323	1.07507	1.07534	1.07562	1.08134	1.08004	1.08272	1.08005	1.08712	1.08561	1.08017	1.08987	1.09261	1.07888	1.09103
		1.00104	1.01388	1.00899	1.0065	1.02458	1.02049	1.01801	1.01279	1.01051	1.02004	1.03321	1.04689	1.05797	1.06875	1.07254	1.07102	1.07313	1.07029	1.08143	1.08506	1.09271	1.08929	1.09377	1.09253	1.09983	1.08673	1.09332	1.09629	1.098	1.09964	1.10416	1.09469	1.10639	1.1012	1.11413	1.10315	1.09946	1.09803	1.11352	1.10552	1.10648	1.10929	1.11372	1.10041	1.10468	1.10153	1.10978	1.10237
	+ MRGPRX4	1.027	1.03724	1.0264	1.03024	1.02076	1.02599	1.03383	1.02337	1.02969	1.03865	1.4308	1.75932	1.84392	1.88224	1.88614	1.88712	1.87887	1.86435	1.85834	1.83819	1.83932	1.83279	1.81825	1.79908	1.78559	1.77307	1.75308	1.73307	1.72599	1.72044	1.69095	1.68629	1.6717	1.65624	1.65068	1.63246	1.61971	1.60277	1.58677	1.58133	1.56895	1.55165	1.53845	1.53007	1.52468	1.51346	1.49616	1.49628
		0.977704	0.983434	0.971388	0.976723	0.981003	0.97713	0.972052	0.984028	0.974503	0.996482	1.38906	1.70307	1.77008	1.7888	1.79415	1.77754	1.77301	1.76782	1.76303	1.73653	1.72262	1.70888	1.69368	1.68003	1.66833	1.64333	1.6355	1.62274	1.59952	1.58729	1.56621	1.55526	1.55162	1.52825	1.51619	1.48989	1.47993	1.47149	1.45981	1.43704	1.43286	1.4239	1.41219	1.40189	1.38871	1.36768	1.37086	1.35279
		1.05488	1.04312	1.04961	1.06013	1.0553	1.05314	1.04817	1.05331	1.04223	1.05086	1.52037	1.79217	1.87695	1.89686	1.89001	1.89275	1.87132	1.86869	1.84257	1.83258	1.8237	1.79004	1.78026	1.76749	1.75347	1.73267	1.71135	1.71129	1.68891	1.66959	1.64849	1.64245	1.61473	1.60241	1.58868	1.57304	1.55103	1.54009	1.53617	1.51851	1.49697	1.4968	1.47005	1.46398	1.44763	1.44028	1.42676	1.41762
		0.940422	0.935388	0.937184	0.935132	0.935421	0.946131	0.933821	0.924825	0.938646	0.951731	1.41389	1.65365	1.74865	1.74513	1.76223	1.74646	1.73019	1.70704	1.70983	1.68128	1.67499	1.64684	1.64697	1.62705	1.6105	1.59496	1.58931	1.56598	1.55023	1.53433	1.51707	1.49743	1.48824	1.46418	1.46025	1.44453	1.43415	1.41234	1.41512	1.39748	1.39289	1.36019	1.36963	1.35749	1.34229	1.32899	1.31048	1.31382
Compound	Time (s)	1.2216	2.7848	4.8608	6.9536	9.038	11.1624	13.2464	15.3512	17.4456	19.56	21.6544	23.7388	25.8632	27.9576	30.052	32.1464	34.2608	36.3452	38.4596	40.544	42.6584	44.7528	46.8472	48.9616	51.056	53.16	55.2448	57.3592	59.4532	61.5576	63.6624	65.7664	67.8608	69.9456	72.06	74.1536	76.2584	78.3528	80.4672	82.5616	84.6456	86.7704	88.8648	90.9688	93.0536	95.168	97.252	99.3664
Dexamethasone phosphate	+ MRGPRX1	0.999014	0.998995	1.00307	1.0041	1.00505	1.00044	1.00661	1.01601	1.00673	1.03445	1.06682	1.09332	1.10634	1.12456	1.13152	1.14063	1.14775	1.16163	1.1598	1.17345	1.17899	1.18964	1.18866	1.20064	1.20773	1.20372	1.21565	1.21342	1.21734	1.22972	1.22557	1.23345	1.24617	1.24075	1.25269	1.25396	1.25806	1.24931	1.25479	1.27568	1.28539	1.27955	1.27731	1.29119	1.28482	1.28443	1.30155	1.30571
		0.991154	0.995529	0.996157	0.98844	0.992193	1.00434	0.988745	0.989766	0.995585	0.989691	1.01354	1.03281	1.03847	1.03776	1.052	1.04849	1.05267	1.05602	1.05827	1.0695	1.06495	1.07018	1.07133	1.07253	1.0819	1.07199	1.07953	1.0837	1.07585	1.0874	1.07745	1.08316	1.08237	1.07407	1.08661	1.07328	1.08289	1.06607	1.0761	1.07966	1.08331	1.0783	1.07955	1.06965	1.06241	1.07681	1.06815	1.06623
		1.00099	1.00052	0.997205	1.01152	0.99681	1.00465	1.00787	0.998654	1.00321	1.02308	1.02949	1.03838	1.04539	1.04283	1.06174	1.06424	1.06724	1.07007	1.07126	1.08492	1.08417	1.07628	1.08617	1.09088	1.09152	1.09131	1.10446	1.10236	1.11346	1.11062	1.1194	1.10952	1.12937	1.11793	1.11162	1.11591	1.11131	1.1171	1.1141	1.10013	1.11167	1.10923	1.11259	1.10757	1.11133	1.11911	1.1064	1.11148
		0.990974	0.9886	0.983475	0.992048	0.978375	0.985634	0.990278	0.979251	0.984561	1.00636	1.03384	1.05987	1.06025	1.08728	1.08643	1.09313	1.1084	1.11187	1.12944	1.12077	1.13057	1.13508	1.13763	1.13646	1.15181	1.1532	1.14541	1.15292	1.14909	1.14727	1.1516	1.15057	1.15773	1.15945	1.15246	1.16616	1.15718	1.15786	1.15967	1.14844	1.16319	1.16309	1.14675	1.16437	1.15258	1.15715	1.16122	1.15418
	+ MRGPRX2	0.985925	0.983615	0.984948	0.990626	0.980587	0.980474	0.993033	0.985143	0.985958	1.03496	1.04066	1.05061	1.05848	1.0728	1.09001	1.09433	1.10051	1.11386	1.12879	1.12632	1.1445	1.1541	1.16303	1.17249	1.16646	1.18243	1.18094	1.19073	1.19731	1.19963	1.2182	1.21008	1.22707	1.21172	1.23176	1.22566	1.23935	1.24036	1.24278	1.25038	1.23741	1.25433	1.25607	1.25338	1.25297	1.26583	1.26369	1.26894
		1.00248	0.985304	0.990858	0.989331	0.997335	0.992898	0.99109	0.989385	0.994793	1.03726	1.04228	1.0456	1.05247	1.05373	1.05741	1.07489	1.06098	1.06935	1.07205	1.07493	1.07698	1.08265	1.08523	1.08266	1.08751	1.0935	1.08885	1.09173	1.10071	1.09545	1.09254	1.11031	1.10382	1.10436	1.10393	1.10051	1.10462	1.11507	1.10967	1.10936	1.10692	1.11999	1.11217	1.10583	1.11292	1.11337	1.11052	1.11511
		1.03283	1.03123	1.0289	1.04218	1.04451	1.02423	1.03184	1.0312	1.03376	1.0646	1.07191	1.07643	1.08209	1.09496	1.10512	1.10997	1.11447	1.12001	1.13463	1.12838	1.12857	1.14006	1.13224	1.14388	1.14619	1.15534	1.15526	1.16262	1.16015	1.16073	1.16034	1.16475	1.16103	1.1639	1.16486	1.17084	1.1712	1.16484	1.1699	1.1691	1.16412	1.16998	1.17454	1.1801	1.18095	1.1782	1.18136	1.17467
		0.978768	0.986945	0.980064	0.983982	0.98294	0.984117	0.977824	0.990632	0.979772	1.0043	1.01919	1.01193	1.00247	1.01796	1.02174	1.01903	1.03068	1.03384	1.0248	1.02731	1.02887	1.03139	1.02277	1.02675	1.03226	1.032	1.03816	1.03635	1.044	1.03491	1.03785	1.03394	1.03681	1.04685	1.04248	1.03609	1.04219	1.04551	1.03828	1.0443	1.03807	1.04139	1.0438	1.04848	1.03501	1.04045	1.04605	1.04271
	+ MRGPRX3	1.0088	1.00638	1.00487	1.00798	1.01163	1.00594	1.00858	1.0061	1.00778	1.02351	1.02926	1.04157	1.0415	1.05126	1.06268	1.0508	1.05554	1.07717	1.06722	1.07588	1.0678	1.08132	1.08216	1.07947	1.08391	1.10015	1.08617	1.09966	1.10178	1.1033	1.09769	1.11406	1.09628	1.10743	1.12151	1.12102	1.12384	1.11945	1.12832	1.12967	1.12174	1.12868	1.13441	1.13732	1.14743	1.15133	1.14612	1.14374
		0.997386	1.0015	1.00492	1.00665	1.00037	1.00648	1.00391	1.00767	0.998937	1.02886	1.0353	1.04367	1.05082	1.05376	1.06415	1.0644	1.07044	1.07607	1.07984	1.07842	1.08472	1.09702	1.09271	1.09772	1.09857	1.09897	1.09393	1.10021	1.10202	1.11985	1.11397	1.11536	1.10317	1.11545	1.11874	1.12125	1.11965	1.1367	1.11924	1.12912	1.12687	1.13216	1.14029	1.13378	1.12986	1.14939	1.13668	1.14002
		1.01111	1.00337	1.00877	1.00605	1.00879	0.998478	1.01172	1.01299	1.0059	1.0439	1.05666	1.06405	1.06901	1.06765	1.08643	1.09244	1.10634	1.09113	1.10592	1.11862	1.11109	1.12257	1.1261	1.12313	1.13704	1.13847	1.13819	1.14084	1.14043	1.14844	1.14419	1.14886	1.15441	1.15808	1.15613	1.15956	1.15512	1.14514	1.15647	1.15801	1.16233	1.17186	1.16385	1.16594	1.16738	1.18	1.16787	1.17907
		0.982699	0.982944	0.979438	0.983362	0.9798	0.989797	0.978835	0.983418	0.985847	0.978534	1.01285	1.0186	1.02545	1.03029	1.03513	1.04425	1.03588	1.03864	1.04721	1.0508	1.06421	1.0558	1.05988	1.06062	1.05587	1.06539	1.05902	1.07081	1.06842	1.06899	1.07154	1.06919	1.06421	1.06695	1.07251	1.07241	1.06303	1.07559	1.0704	1.06965	1.08558	1.07234	1.08176	1.06973	1.07321	1.08851	1.0849	1.07286
	+ MRGPRX4	0.941622	0.946933	0.945797	0.949336	0.950339	0.945675	0.960516	0.951814	0.955172	0.981985	1.24185	1.39892	1.46461	1.50152	1.51207	1.53734	1.53893	1.53965	1.54444	1.54231	1.53534	1.53036	1.53061	1.52955	1.52656	1.50832	1.51145	1.51078	1.50199	1.49184	1.48581	1.47542	1.47074	1.46843	1.46523	1.45131	1.44844	1.43146	1.43897	1.42236	1.41874	1.4152	1.39573	1.40147	1.3947	1.39447	1.38767	1.36861
		1.0013	1.00591	0.999777	1.01273	1.00914	1.00587	1.00743	1.00956	1.01197	1.02856	1.3601	1.50841	1.59109	1.6161	1.65846	1.65377	1.65571	1.66604	1.6669	1.66215	1.64244	1.64539	1.63343	1.61982	1.61901	1.61221	1.60655	1.59316	1.58271	1.57021	1.56636	1.55517	1.54804	1.53473	1.52812	1.52279	1.51995	1.50547	1.49281	1.49277	1.47451	1.47029	1.45757	1.43979	1.44482	1.43462	1.42233	1.41559
		1.01714	1.01966	1.00329	1.02072	1.02205	1.02021	1.01512	1.01641	1.0184	1.04618	1.32781	1.51788	1.60678	1.64646	1.6568	1.66419	1.67943	1.66552	1.66835	1.6668	1.66454	1.6522	1.64122	1.63846	1.62072	1.62577	1.60379	1.58351	1.59294	1.58844	1.57767	1.56501	1.55545	1.54552	1.5323	1.52879	1.51852	1.51712	1.499	1.49724	1.48146	1.47798	1.47282	1.45829	1.45188	1.43956	1.43955	1.4204
		1.03994	1.04192	1.03517	1.03879	1.03876	1.04151	1.03531	1.04168	1.03953	1.05143	1.41994	1.59362	1.66307	1.68595	1.70511	1.69596	1.70155	1.70167	1.69785	1.68409	1.68157	1.6696	1.65189	1.65714	1.64319	1.62952	1.61871	1.61851	1.59739	1.59258	1.57398	1.57451	1.556	1.55591	1.54359	1.53164	1.52329	1.51887	1.49742	1.49945	1.48058	1.48552	1.46339	1.46076	1.44939	1.4354	1.44178	1.42347
[truncated: 47 more columns]

## Sheet: Fig. 2
Fig. 2C
Compound	Genotype	Scratching bouts of individual animals (each cell represents one mouse.)
Propofol sulfate	NP2-WT	15	0	6	5	3	11
Propofol sulfate	NP2-X4+	14	2	12	11	42	14	12	6	4
Fospropofol	NP2-WT	3	10	15	17	76	40	18	43	2	38
Fospropofol	NP2-X4+	40	132	49	4	42	59	43	52	79	60	79	28	56	5
Phenytoin	NP2-WT	1	7	11	59	2	5	42	24	7	14
Phenytoin	NP2-X4+	19	1	14	16	1	21	12	20	6	0
Fosphenytoin	NP2-WT	0	2	9	5	14	6	20	4	33
Fosphenytoin	NP2-X4+	37	89	49	39	73	83	25	94	32	55
Dexamethasone acetate	NP2-WT	31	30	18	14	9	75	34	3	20
Dexamethasone acetate	NP2-X4+	26	59	22	2	3	9	20	9	0
Dexamethasone phosphate	NP2-WT	5	8	3	18	12	42	3	5	4	14
Dexamethasone phosphate	NP2-X4+	40	22	17	35	2	71	63	41	19	29

## Sheet: Fig. 3
Fig. 3E and 3F
Compound	Concentration (M)	0.0001	3.33e-05	1.11e-05	3.7e-06	1.23e-06	4.12e-07	1.37e-07	4.57e-08	1.52e-08	5.08e-09	1.69e-09	5.65e-10	1.88e-10
Fospropofol	WT	108.905	115.306	103.896	110.575	99.7217	86.0853	79.4063	59.0909	37.9406	19.8515	8.71977	8.16318	3.1539
		91.3729	83.0241	100.557	105.288	93.0427	83.3024	73.8404	59.0909	39.332	14.5639	14.2856	5.38025	6.77171
		81.3543	100.557	94.1558	105.009	103.896	92.7644	83.0241	76.0668	45.4545	16.512	6.77171	9.83294	5.93683
		118.403	87.2991	81.7004	84.1887	80.4562	71.1249	72.3691	46.2416	30.0674	7.05028	4.56195	0.829445	0.207361
		116.537	102.851	87.9212	95.3862	72.9912	119.025	66.7703	56.1949	19.492	13.8932	0.829445	1.45153	-1.65889
		108.45	105.34	107.828	104.095	87.9212	88.5433	73.6133	64.282	30.6895	10.1607	8.91654	2.6957	0.829445
		105.824	87.604	104.576	92.8453	103.827	75.624	80.6156	63.1448	56.6556	43.178	24.9584	17.2213	18.4692
		101.082	99.584	95.5907	92.5957	91.5973	88.6023	87.604	69.3844	52.9118	30.9484	33.6938	20.2163	18.7188
		92.0965	117.804	102.579	107.82	82.3627	88.6023	108.07	70.1331	52.1631	33.1947	28.9518	26.2063	11.7304
	R82A	88.3117	59.9258	27.0871	15.6771	13.4507	10.1112	8.71977	5.93683	8.16318	7.88489	7.60659	2.31902	4.26707
		71.6141	63.2653	15.9554	9.55465	13.4507	7.60659	7.3283	8.44147	16.2337	12.3376	5.38025	6.21513	1.76243
		87.1985	55.7514	23.191	6.77171	8.99806	8.71977	9.27635	8.44147	12.0593	7.3283	8.16318	5.38025	7.60659
		98.0819	58.8906	25.9202	14.1006	22.8098	18.4552	22.1877	25.2981	16.5889	16.5889	10.3681	17.8331	11.6122
		88.7506	58.2685	25.2981	11.6122	15.9668	11.6122	16.5889	16.5889	20.3214	10.9901	12.2343	10.9901	9.74598
		79.4194	47.071	17.8331	1.65889	15.9668	-5.80612	24.676	-7.67237	22.1877	-2.6957	12.8564	-1.45153	8.50181
		41.9301	37.4376	22.9617	15.7238	5.24127	10.233	11.7304	14.7255	10.4825	-0.24958	13.7271	5.49085	9.98336
		41.6805	39.6839	18.2196	10.4825	8.23627	5.49085	10.7321	14.2263	10.7321	10.4825	21.2146	7.98669	14.4759
		39.4343	28.4526	11.2313	8.98503	5.24127	2.49584	7.23794	15.2246	10.9817	6.48918	6.2396	9.23461	8.48586
	R86A	21.7996	12.0593	6.77171	3.98878	2.04073	2.31902	3.71049	2.04073	8.99806	4.26707	3.1539	4.54537	3.1539
		25.6957	5.93683	8.71977	3.71049	6.49342	0.370965	3.1539	2.59731	6.77171	6.49342	4.54537	1.48414	4.82366
		31.2615	10.9461	5.93683	7.88489	5.38025	3.98878	3.71049	0.649258	4.26707	2.31902	5.65854	11.781	8.71977
		6.63556	6.01348	3.52514	10.3681	8.50181	9.1239	5.3914	10.3681	9.1239	18.4552	12.2343	6.63556	4.76931
		14.1006	7.87973	6.01348	10.9901	14.7226	16.5889	20.3214	13.4785	11.6122	8.50181	10.9901	5.3914	7.87973
		15.9668	16.5889	9.74598	6.01348	8.50181	12.2343	12.8564	4.76931	15.9668	7.25765	9.1239	1.65889	0.414723
		8.56905	10.5657	15.0582	15.0582	16.3062	40.7654	14.3095	20.2995	10.3161	13.3111	10.3161	23.5441	18.802
		9.3178	12.5624	18.3028	18.0532	23.5441	24.0433	23.0449	18.3028	11.5641	15.3078	24.5424	25.5408	23.2945
		15.807	18.0532	24.2929	25.5408	32.2795	17.5541	24.792	15.0582	23.2945	10.3161	17.0549	3.82695	9.06822
	R95A	12.8015	55.937	6.40075	4.1744	-0.83488	-8.3488	8.07051	5.28757	-0.55659	1.66976	6.40075	3.06123	8.6271
		16.4193	5.84416	3.06123	2.22635	0.278293	-1.11317	0.556587	6.95733	8.90539	3.61781	4.1744	3.61781	1.94805
		13.9147	2.50464	2.50464	4.1744	3.06123	3.33952	5.28757	4.1744	4.1744	3.61781	9.18368	5.56587	-0.27829
		23.0171	18.6625	13.6859	8.08709	8.70918	8.70918	8.70918	6.22084	13.0638	14.93	4.35459	7.46501	0.622084
		18.6625	0.622084	2.48834	3.11042	9.95334	1.24417	9.33126	8.70918	13.6859	2.48834	9.33126	8.70918	0.622084
		14.3079	3.7325	7.46501	1.86625	8.08709	4.97667	1.24417	4.97667	6.84292	12.4417	5.59876	3.11042	1.24417
		21.1315	14.8918	22.6289	22.1298	20.8819	17.8869	15.1414	19.8835	11.3977	2.16306	10.3993	9.65058	24.1265
		15.1414	9.15141	24.6256	19.6339	20.8819	17.1381	10.8985	21.1315	15.1414	7.65391	26.6223	11.6472	6.40599
		7.40433	11.3977	15.1414	20.6323	19.8835	17.1381	12.8952	14.6423	16.1398	14.3927	18.6356	14.3927	15.391
	W158A	14.5639	10.3895	9.27635	16.2337	14.2856	17.0686	8.71977	11.781	10.6678	8.99806	9.55465	10.3895	2.04073
		18.1817	9.27635	11.5027	18.7383	14.8422	19.8515	17.9034	24.3042	12.8942	13.1725	10.9461	10.1112	3.71049
		18.1817	11.5027	12.6159	17.0686	25.1391	23.4693	26.8088	24.3042	18.46	17.3469	9.27635	10.1112	8.16318
		2.07361	8.91654	5.80612	25.0907	10.1607	7.05028	5.18403	7.05028	11.4049	8.29445	3.93987	7.05028	-0.41472
		8.29445	7.67237	4.56195	6.4282	7.05028	4.56195	5.80612	7.05028	13.2711	7.05028	8.29445	8.91654	3.93987
		-0.41472	5.80612	5.18403	5.18403	2.07361	5.18403	0.829445	9.53862	3.31778	7.05028	5.80612	7.05028	2.07361
		-4.82529	-3.32779	9.90017	14.3927	7.90349	13.6439	10.3993	5.15807	4.15973	9.90017	2.16306	16.8885	39.8503
		0.915141	3.66057	9.65058	12.8952	12.396	21.1315	12.396	11.3977	8.90183	11.1481	3.1614	7.15474	6.15641
		-0.83195	2.41265	9.15141	6.65557	11.1481	5.15807	4.40932	5.15807	2.91181	5.40765	0.665557	4.90849	1.91348
	Y250A	4.82366	4.82366	3.43219	5.93683	6.21513	8.71977	9.27635	5.93683	2.87561	6.77171	5.65854	5.10195	-4.91744
		-1.85622	6.21513	8.71977	11.5027	6.21513	9.27635	8.44147	4.82366	7.05001	7.3283	13.4507	7.3283	4.26707
		7.3283	3.43219	0.927552	7.60659	12.6159	5.38025	7.05001	4.54537	1.48414	5.10195	6.77171	11.781	6.77171
		0	5.59876	1.24417	3.7325	4.97667	8.08709	6.84292	3.7325	-4.97667	7.46501	0	0	0
		4.97667	13.0638	8.08709	7.46501	7.46501	10.5754	9.33126	10.5754	6.22084	14.3079	1.86625	-3.7325	2.48834
		10.5754	13.6859	4.97667	18.6625	19.9067	20.5288	14.3079	16.1742	12.4417	11.1975	16.1742	6.22084	6.22084
		4.6589	4.15973	12.396	1.66389	16.8885	11.8968	15.391	6.40599	17.1381	8.65225	19.6339	5.15807	7.40433
		22.3794	22.3794	21.381	21.6306	22.3794	23.1281	22.8785	23.1281	34.8586	25.8735	28.8685	21.8802	14.6423
		24.376	29.8669	23.3777	18.1364	46.589	24.8752	32.1131	25.3744	28.3694	23.3777	29.6173	24.6256	25.1248
	Y254A	8.44147	4.54537	19.0166	9.55465	12.8942	28.7569	16.2337	18.7383	10.3895	13.1725	15.1205	21.7996	6.49342
		0.927552	10.6678	6.49342	10.6678	16.512	5.10195	12.0593	13.4507	12.6159	14.5639	25.4174	14.5639	12.8942
		-1.57792	7.05001	6.21513	6.49342	13.1725	9.83294	14.5639	19.0166	2.31902	7.05001	12.0593	7.05001	-2.6911
		1.03681	8.50181	13.4785	14.1006	8.50181	10.9901	17.8331	12.8564	12.2343	19.6993	0.414723	7.87973	4.76931
		4.14723	11.6122	21.5656	19.6993	24.676	22.1877	37.1177	35.8735	26.5422	25.2981	19.0772	7.25765	10.9901
		9.1239	25.2981	10.9901	31.5189	29.6527	38.3618	30.2748	24.0539	17.8331	31.5189	1.65889	12.8564	-7.67237
		7.32113	14.3095	15.5574	19.0516	34.2762	39.0183	21.2978	32.2795	21.0482	37.5208	36.2729	34.7754	22.7953
		14.0599	-15.8902	21.5474	30.5325	22.5458	26.7887	31.0316	27.2878	27.2878	26.0399	31.7804	28.0366	26.2895
		19.8003	11.3145	21.797	26.2895	31.2812	30.0333	36.2729	23.2945	33.0283	27.787	29.7837	12.812	20.0499
	mock	28.2933	34.1374	30.7979	22.4491	32.4677	16.3266	17.7181	6.02978	11.5956	10.7608	4.08173	4.08173	-3.43136
		31.0762	32.1894	29.963	40.2599	38.8684	13.822	25.7886	17.1615	22.4491	18.8313	12.9871	6.30808	-3.15306
		40.2599	41.0947	39.7033	25.232	39.425	21.6142	28.015	21.3359	27.1801	12.7088	12.7088	14.6569	50.0001
Compound	Concentration (M)	0.001	0.000333	0.000111	3.7e-05	1.23e-05	4.12e-06	1.37e-06	4.57e-07	1.52e-07	5.08e-08	1.69e-08	5.65e-09	1.88e-09
Fosphenytoin	WT	99.0371	106.63	89.7937	93.7552	85.8322	76.9188	62.7235	37.6341	5.94223	-10.8941	-17.1664	-10.8941	-8.25309
		107.29	93.425	95.7359	104.319	86.8226	66.685	61.0729	41.5956	13.8652	-10.2338	-5.6121	-11.5543	-15.1857
		104.979	98.707	106.3	100.028	95.0756	76.9188	58.1018	30.0413	14.1953	-0.33012	-5.6121	-11.5543	-4.95186
		116.367	88.1512	88.7045	83.7252	83.172	53.8497	43.8912	24.5274	6.82342	4.61042	5.71692	3.50392	6.82342
		119.133	122.453	79.2992	98.1097	76.533	62.7017	46.1042	23.4209	8.48317	8.48317	6.82342	10.6962	4.05717
		137.944	95.8967	89.811	80.4057	74.8732	66.0212	48.3172	30.6132	10.1429	9.03642	9.03642	7.92992	1.29092
		97.6407	96.749	101.876	86.7174	82.4819	63.7563	59.2978	31.4323	16.0505	13.1525	14.9359	6.24187	10.2545
		103.883	98.0866	98.3095	84.934	77.1317	90.2842	55.731	31.8781	19.1715	17.611	22.5153	10.9233	15.1588
		100.762	136.207	101.207	93.6281	82.4819	88.2779	56.1769	41.2409	19.8402	15.1588	12.4838	7.35649	2.00632
	R82A	29.1608	7.70278	1.43043	-7.15378	-5.17304	-12.4358	-7.48391	-8.8044	-8.14415	-8.47428	-16.0671	-8.14415	1.1003
		26.5198	14.6354	5.72204	-1.54168	0.440055	-6.49354	-5.50316	-1.8718	0.770179	-5.17304	-3.52242	-7.15378	-7.48391
		37.744	11.6643	-0.88143	-0.55131	-2.53205	-7.81403	-4.84292	-4.84292	5.06179	0.770179	-6.16341	3.08105	-0.22118
		11.2494	6.82342	7.37667	8.48317	7.92992	7.92992	15.1222	7.37667	7.92992	5.16367	4.61042	1.29092	0.184417
		7.37667	9.03642	10.6962	16.7819	18.4417	12.3559	21.2079	11.8027	16.7819	7.37667	14.5689	12.3559	10.6962
		10.1429	8.48317	10.6962	25.0807	25.6339	26.1872	26.1872	25.0807	25.0807	9.03642	18.4417	16.7819	20.6547
		5.20156	9.43712	5.64741	8.3225	7.20788	11.8893	6.76203	11.6664	7.20788	7.87665	6.53911	4.30986	-0.14862
		8.3225	7.4308	9.43712	13.0039	15.9019	17.9082	15.4561	17.2395	13.4497	10.5517	13.2268	8.76835	8.99127
		8.09957	7.4308	13.2268	12.3351	15.679	14.5644	16.1248	14.1185	13.8956	11.4434	10.3288	8.54542	14.1185
	R86A	4.18168	-0.10894	0.220193	2.86118	-5.0608	-13.644	-14.3043	-8.36204	-7.04154	-11.3331	-10.6729	-9.68253	-12.9838
		1.21056	0.88044	-0.43906	-5.0608	-2.41981	-7.04154	-6.38129	-4.07043	-5.0608	-2.74993	-9.35241	-2.74993	0.550316
		-5.39092	-3.41018	-0.43906	3.52143	-6.71142	-11.003	-7.37166	-4.40055	-6.05117	-3.7403	0.220193	-7.04154	0.220193
		4.05717	4.61042	7.92992	12.9092	16.7819	11.8027	17.3352	4.61042	16.7819	10.6962	15.1222	7.92992	4.61042
		5.16367	-3.68834	7.92992	-2.58183	11.8027	-1.47533	15.6754	-3.68834	14.0157	2.95067	12.3559	-7.56109	5.71692
		-0.36883	7.37667	3.50392	7.37667	7.37667	10.1429	6.82342	11.2494	11.8027	13.4624	6.27017	6.82342	6.82342
		2.89801	2.22924	10.2545	7.35649	10.9233	7.35649	10.2545	10.0316	12.0379	8.02526	6.91064	1.33754	5.5731
		3.12094	-2.00632	13.3754	5.5731	12.2608	3.78971	11.5921	3.78971	9.13988	2.22924	8.02526	4.23556	6.4648
		-3.78971	0.445848	-2.89801	1.33754	0.222924	6.4648	4.45848	3.78971	4.23556	1.33754	2.67509	2.67509	1.56047
	R95A	41.9257	24.4292	4.95186	4.62173	0.330124	-2.64099	-3.63136	-7.92297	-2.31087	-5.94223	6.60248	1.32049	7.92297
		48.8583	22.1183	-0.99037	-0.33012	-5.6121	-9.57359	-1.65062	-16.1761	1.98074	-8.25309	-4.29161	6.27235	0.990371
		39.945	7.26272	-11.2242	-2.64099	-0.33012	-9.24347	-9.57359	-4.29161	9.90371	0.990371	0.330124	2.64099	1.65062
		29.5067	1.84417	2.39742	3.50392	5.71692	6.82342	4.61042	6.82342	2.39742	2.95067	2.95067	3.50392	1.84417
		26.1872	2.39742	-0.36883	4.05717	3.50392	6.82342	6.82342	10.1429	6.27017	4.61042	5.16367	30.6132	1.29092
		30.6132	5.71692	1.84417	7.37667	1.84417	5.16367	7.92992	8.48317	4.61042	6.82342	4.61042	5.71692	5.16367
		6.01895	2.45216	2.89801	4.01263	3.34386	4.90433	7.80234	7.57942	20.509	3.56678	4.6814	8.47111	4.01263
		8.02526	7.57942	5.5731	7.35649	7.13357	8.24819	9.36281	10.9233	9.13988	9.58573	4.23556	7.57942	5.35018
		10.0316	11.3691	4.90433	7.13357	6.68772	6.4648	8.91696	6.91064	6.68772	6.01895	5.12725	7.13357	3.12094
	W158A	-17.9356	-15.9549	-11.6633	-17.2754	-12.9838	-6.05117	-4.40055	-0.10894	3.52143	0.88044	-1.09931	0.550316	-6.71142
		-17.6055	-13.644	-9.68253	-9.35241	0.220193	0.88044	5.17205	4.18168	4.5118	5.17205	3.52143	11.1143	-0.10894
		-13.9741	-8.36204	-8.36204	-10.6729	-3.41018	6.49254	-0.10894	9.13354	16.7264	2.86118	-4.73067	3.52143	-4.40055
		10.8806	0.922084	3.13509	3.68834	6.45459	6.45459	13.6468	6.45459	4.79484	4.79484	9.77409	5.90134	5.90134
		-2.95067	7.00784	5.90134	12.5403	3.68834	11.4338	9.22084	5.90134	4.79484	8.66759	6.45459	8.66759	5.34809
		-0.73767	0.922084	4.24159	5.90134	5.90134	4.79484	4.79484	6.45459	9.22084	4.79484	3.68834	5.90134	4.24159
		-2.15493	-1.26324	-0.59446	3.64109	-0.37154	0.520156	2.08062	1.63478	4.97864	-0.14862	2.7494	4.75571	0.297232
		5.64741	7.65372	8.54542	4.75571	8.3225	6.98495	6.98495	8.99127	11.8893	7.4308	7.65372	4.30986	7.4308
		16.5707	5.20156	5.87033	8.76835	5.20156	6.98495	8.09957	6.98495	7.20788	5.42448	7.4308	5.20156	6.09326
	Y250A	1.54069	10.1239	16.7264	12.1046	17.3866	11.1143	13.7553	19.6975	19.6975	13.095	19.3674	17.0565	13.7553
		-1.75956	-0.76919	9.79378	11.1143	17.7168	12.1046	14.4155	18.7071	18.7071	13.7553	16.0661	10.7842	14.7456
		0.88044	3.52143	5.50217	9.46366	9.46366	16.7264	22.9987	18.7071	21.6782	19.0373	19.0373	18.7071	4.5118
		1.29092	6.27017	4.61042	5.16367	4.61042	9.03642	10.1429	2.95067	8.48317	7.37667	5.16367	3.50392	4.05717
		3.50392	10.6962	10.1429	6.27017	5.71692	10.6962	8.48317	7.92992	6.82342	5.71692	2.95067	4.61042	0.184417
		5.16367	7.92992	9.58967	7.92992	10.6962	10.1429	10.1429	7.37667	4.61042	3.50392	0.737667	1.84417	1.84417
		5.64741	1.41185	8.76835	6.31618	11.6664	5.87033	11.8893	11.2205	14.7873	6.53911	8.09957	4.30986	3.86402
		9.88297	17.0165	12.3351	9.43712	6.53911	10.1059	15.2331	10.9976	8.54542	4.53279	12.781	7.20788	-0.81739
		8.3225	11.8893	10.1059	20.5833	17.6853	20.1375	22.1438	15.0102	19.4687	14.3415	20.5833	16.3478	10.7747
	Y254A	1.65062	5.94223	7.92297	15.5158	21.1279	18.4869	18.8171	19.1472	15.8459	23.7689	15.8459	20.4677	6.60248
		1.65062	0.990371	-1.65062	10.2338	18.1568	19.4773	31.3618	14.8556	17.8267	10.8941	12.5447	20.7978	-1.3205
		-5.28198	-9.90371	1.65062	7.92297	6.27235	3.30124	9.24347	8.91334	10.564	-0.33012	-5.6121	5.94223	-9.57359
		12.5403	16.4131	24.1586	31.3509	32.4573	26.9248	27.4781	19.1793	26.3716	18.6261	28.0313	10.3273	20.2858
		18.0728	10.3273	18.0728	13.0936	21.9456	12.5403	26.9248	12.5403	23.6054	10.3273	20.8391	0.368834	13.0936
		14.2001	31.3509	21.9456	21.9456	23.0521	32.4573	21.3924	20.2858	16.9663	20.8391	13.6468	21.3924	9.77409
		2.60078	7.05926	2.8237	13.9699	14.8616	12.4094	19.3201	17.7596	20.8805	13.5241	20.2118	9.2885	-0.74308
		7.95096	4.16125	17.9825	13.3011	16.645	12.6324	24.0015	17.7596	19.7659	11.5177	18.4284	13.5241	13.747
		7.28219	11.2948	18.2055	16.645	20.8805	22.2181	19.0972	20.2118	18.8742	15.3074	15.5304	9.2885	6.61341
	mock	-29.6022	-14.4165	-13.7563	-6.82366	-8.47428	-2.20193	-8.47428	-2.53205	-1.54168	3.41117	4.07142	4.07142	2.75092
		-24.6503	-16.3972	-1.21155	3.08105	-1.21155	-3.52242	2.09067	-6.49354	-1.21155	-2.20193	3.08105	-5.50316	6.05216
		-24.9805	-5.17304	1.1003	0.440055	-3.1923	-0.22118	3.41117	5.72204	-3.85254	3.41117	-1.21155	12.3245	-2.53205
Compound	Concentration (M)	0.0001	3.33e-05	1.11e-05	3.7e-06	1.23e-06	4.12e-07	1.37e-07	4.57e-08	1.52e-08	5.08e-09	1.69e-09	5.65e-10	1.88e-10
Dexamethasone phosphate	WT	111.242	93.1208	93.4983	76.1326	75	69.7148	46.6863	19.1276	-14.8477	-16.3578	-14.0927	-5.78732	-5.78732
		111.619	106.334	90.8557	87.4581	72.7349	76.1326	50.839	41.0236	-9.18497	-16.7353	-10.3175	-14.0927	-3.52223
		99.5386	98.0285	95.7634	89.7232	90.1007	79.9077	52.349	14.5974	-8.42994	-13.7152	-9.94	-10.3175	-4.27726
		113.276	83.0172	81.8534	101.638	62.069	60.1293	36.0776	17.4569	7.75862	7.75862	7.75862	6.2069	6.59483
		142.759	88.4483	85.7328	69.4397	68.2759	58.5776	41.8965	23.6638	12.0259	10.4741	12.8017	6.98276	5.0431
		110.172	91.1638	103.578	80.6897	72.5431	64.7845	43.4483	21.3362	10.0862	9.69828	10.0862	4.26724	7.37069
		111.963	113.372	102.303	103.309	89.8256	87.008	58.229	39.11	22.8086	17.9785	17.1735	14.5572	12.9472
		86.0018	94.6556	104.517	105.523	94.0519	77.3479	61.0465	40.3175	29.0474	14.5572	17.576	11.941	8.72093
		85.398	103.913	97.8757	79.9642	78.958	70.5054	60.644	37.2987	22.8086	16.771	20.9973	15.5635	3.48837
	R82A	37.7516	1.51006	-17.7433	-13.5906	-12.458	-13.9681	-17.3657	-17.3657	-18.4983	-17.3657	-16.6107	-18.4983	-6.04026
		31.3339	-7.17281	-4.90771	-12.458	-6.41778	-6.04026	-11.703	-10.5705	-18.4983	-1.88758	-18.1208	-2.2651	-20.3859
		42.2818	6.79529	-6.79529	-0.75503	-0.75503	4.15268	6.79529	-11.703	-4.15268	-2.64261	-10.1929	-4.90771	-10.1929
		39.8276	21.2069	14.2241	14.2241	12.2845	13.8362	8.7931	13.4483	9.56897	19.6552	7.62931	5.68966	6.46552
		45.2586	17.3276	14.6121	20.431	13.8362	15	15	13.8362	9.18103	8.7931	8.40517	6.85345	3.75
		40.9914	16.5517	11.5086	12.2845	9.18103	9.9569	8.7931	9.18103	7.62931	4.91379	2.58621	-0.51724	4.13793
		22.4732	15.6306	19.0519	13.6181	19.2531	21.4669	24.0832	23.0769	19.2531	12.0081	10.5993	16.4356	6.77549
		30.7245	15.4293	13.2156	12.6118	13.8193	15.6306	9.99553	14.8256	12.6118	20.8632	12.6118	9.39177	10.398
		23.0769	14.6243	22.8757	12.4106	13.2156	12.0081	13.0143	14.6243	17.0394	9.99553	10.8005	11.6055	15.8318
	R86A	57.5082	1.63578	-11.5784	-14.9761	-6.67071	-11.5784	-13.0885	-16.1086	-12.711	-10.4459	-12.3335	-7.42575	-10.8234
		41.6525	2.39081	-4.0281	-1.763	-9.69084	2.01329	0.880746	-9.31333	-13.8435	-14.5986	-6.67071	-1.00797	6.54349
		71.8538	-0.63045	12.2062	-10.4459	7.67604	0.125713	-11.9559	1.25826	-13.8435	-5.53816	-12.3335	2.76833	8.80859
		39.181	14.3535	18.2328	8.53448	12.8017	11.6379	29.8707	8.14655	11.25	5.0431	7.75862	0.775862	3.49138
		29.4828	13.9655	8.92241	13.5776	8.53448	11.6379	9.69828	7.75862	7.75862	8.14655	5.43103	11.6379	3.87931
		38.7931	13.9655	6.98276	10.8621	10.8621	9.31034	6.98276	8.92241	9.31034	6.98276	4.65517	3.87931	3.10345
		27.169	3.42129	12.8801	15.4964	12.6789	15.8989	24.1503	14.0877	9.66011	5.23256	11.8739	12.8801	6.44007
		22.9428	9.05635	16.7039	7.64759	12.0751	8.8551	8.65385	8.45259	11.0689	9.05635	3.62254	3.82379	7.04383
		21.7352	12.4776	8.65385	14.0877	12.8801	11.2701	12.2764	14.4902	11.4714	12.4776	9.66011	11.4714	11.0689
	R95A	29.0688	-8.30536	-7.55033	-4.5302	-2.2651	-9.06039	-6.41778	-6.79529	-6.41778	-6.41778	-6.41778	-5.28523	-4.5302
		25.2936	-4.90771	1.13255	-5.28523	22.651	-1.13255	-0.75503	2.64261	0	7.17281	0.755033	6.79529	4.90771
		26.4261	4.90771	9.43791	6.79529	-1.88758	7.92784	11.703	13.9681	10.948	1.13255	4.5302	-6.41778	3.77516
		22.5	12.0259	8.14655	14.7414	17.8448	10.0862	8.92241	12.4138	6.98276	5.0431	12.0259	3.87931	5.0431
		24.8276	10.4741	5.81897	6.59483	7.37069	6.59483	13.5776	5.43103	6.2069	5.0431	5.0431	5.43103	1.93965
		20.5603	6.2069	4.65517	4.26724	4.65517	5.0431	8.92241	3.10345	6.2069	3.10345	4.26724	2.32759	5.0431
		16.8381	3.15295	7.78175	19.0519	15.4293	16.4356	19.6556	18.6494	16.6368	10.398	15.4293	15.2281	8.58676
		14.8256	8.58676	8.38551	8.18426	8.18426	9.19052	13.8193	12.6118	12.0081	8.18426	6.77549	7.98301	3.95796
		19.2531	0.536673	9.99553	4.96422	6.97674	-0.67084	14.4231	4.96422	7.5805	3.95796	4.76297	1.54293	9.59302
	W158A	3.39765	0.755033	3.77516	5.28523	5.28523	3.39765	4.5302	7.92784	9.06039	7.17281	4.15268	3.02013	8.68287
		7.92784	-0.75503	14.7231	10.1929	12.458	18.4983	3.77516	3.39765	5.66275	21.5184	11.703	7.17281	5.28523
		6.41778	6.79529	9.43791	10.948	9.06039	6.04026	6.41778	12.458	10.5705	9.43791	7.17281	-1.51007	9.06039
		-2.58621	2.84483	5.17241	6.72414	4.00862	5.56034	4.00862	7.11207	4.39655	4.00862	4.39655	5.56034	1.2931
		1.68103	4.39655	4.78448	3.23276	4.00862	5.56034	5.17241	4.00862	5.17241	4.00862	4.78448	4.39655	2.84483
		1.2931	-1.42241	1.2931	3.23276	2.4569	5.17241	5.17241	6.33621	1.68103	5.17241	-1.03448	0.12931	2.06897
		-11.6055	-2.14669	2.28086	5.09839	9.72719	6.3059	2.68336	4.69589	5.9034	1.87835	4.09213	1.6771	3.68962
		-6.77549	0.067084	1.87835	2.07961	-1.14043	1.87835	1.07334	2.88462	3.08587	1.2746	-1.34168	2.68336	5.70215
		-7.98301	-3.15295	2.28086	3.48837	1.07334	1.2746	0.469589	0.067084	2.28086	-1.34168	2.28086	4.69589	-0.53667
	Y250A	44.6726	19.7566	12.2062	9.1861	-4.40562	-1.38548	-0.25294	5.03343	-5.91568	-0.25294	12.2062	12.2062	6.92101
		33.7247	16.3589	11.4512	9.56362	7.67604	5.03343	2.39081	2.76833	2.76833	1.25826	10.3186	11.4512	9.1861
		43.9176	14.8489	6.92101	4.65591	-7.42575	-5.53816	-2.14052	-6.67071	-1.763	1.25826	8.05355	1.25826	2.01329
		16.681	5.0431	4.26724	9.31034	0.775862	8.92241	6.2069	9.69828	9.31034	8.92241	3.87931	0.387931	3.49138
		20.5603	13.5776	7.75862	9.31034	4.65517	5.43103	7.37069	6.2069	7.75862	5.81897	6.2069	1.16379	2.32759
		21.3362	10.8621	5.81897	7.75862	6.2069	7.37069	4.65517	10.0862	4.65517	5.81897	6.2069	3.10345	1.93965
		17.9114	12.4776	15.8989	9.05635	12.2764	16.5027	8.8551	16.1002	6.84258	12.2764	10.4651	4.2263	4.42755
		23.5465	16.3014	10.2639	6.44007	12.6789	8.65385	10.4651	16.1002	15.0939	13.6852	14.0877	10.2639	9.05635
		28.9803	16.1002	14.0877	6.84258	12.6789	10.8676	12.8801	12.0751	14.4902	11.8739	12.8801	10.0626	8.8551
	Y254A	25.5454	11.9548	24.7904	20.6377	20.2602	18.7501	18.3726	13.4649	23.2803	16.8625	-3.14471	7.80213	10.0672
		24.4128	21.0152	30.4531	15.3525	-2.01216	5.15951	17.24	5.15951	19.1276	4.02697	23.2803	6.29206	13.4649
		19.8827	14.5974	24.0353	13.8424	22.9028	27.0555	19.1276	13.4649	12.7098	10.4447	-3.14471	9.31219	5.53703
		13.0603	11.1207	24.6983	12.6724	12.6724	17.3276	19.2672	16.1638	14.2241	21.9828	6.07759	1.42241	-0.12931
		9.9569	1.81035	9.56897	1.42241	15.3879	2.58621	21.5948	9.18103	21.9828	1.81035	10.7328	-5.17241	10.3448
		11.8965	20.431	15	21.5948	20.819	26.25	26.25	23.5345	22.7586	23.1466	22.3707	17.7155	12.2845
		1.00626	5.63506	10.0626	10.2639	16.3014	17.5089	16.1002	17.7102	21.534	23.3453	15.4964	17.9114	10.8676
		6.84258	10.8676	14.2889	15.2952	15.8989	21.7352	22.9428	16.5027	18.9177	23.7478	23.3453	15.4964	14.4902
		0.805009	7.44633	14.2889	16.3014	16.3014	22.7415	21.1315	25.7603	22.1378	20.3265	17.7102	11.0689	9.05635
	mock	-0.87961	13.8424	17.24	15.3525	9.68971	16.485	22.1477	19.8827	14.2199	15.73	13.4649	13.4649	7.0471
		19.5051	22.9028	28.943	28.5655	28.188	13.8424	29.3206	21.3927	33.0957	25.9229	21.7702	24.0353	28.5655
		14.2199	14.5974	32.3407	22.5253	19.5051	7.0471	25.5454	20.2602	25.5454	34.9833	23.6578	16.8625	17.24

## Sheet: Fig. 4
Fig. 4D
Compound	Concentration (M)	0.0001	3.33e-05	1.11e-05	3.7e-06	1.23e-06	4.12e-07	1.37e-07	4.57e-08	1.52e-08	5.08e-09	1.69e-09	5.65e-10	1.88e-10
Fospropofol	WT	108.905	115.306	103.896	110.575	99.7217	86.0853	79.4063	59.0909	37.9406	19.8515	8.71977	8.16318	3.1539
		91.3729	83.0241	100.557	105.288	93.0427	83.3024	73.8404	59.0909	39.332	14.5639	14.2856	5.38025	6.77171
		81.3543	100.557	94.1558	105.009	103.896	92.7644	83.0241	76.0668	45.4545	16.512	6.77171	9.83294	5.93683
		118.403	87.2991	81.7004	84.1887	80.4562	71.1249	72.3691	46.2416	30.0674	7.05028	4.56195	0.829445	0.207361
		116.537	102.851	87.9212	95.3862	72.9912	119.025	66.7703	56.1949	19.492	13.8932	0.829445	1.45153	-1.65889
		108.45	105.34	107.828	104.095	87.9212	88.5433	73.6133	64.282	30.6895	10.1607	8.91654	2.6957	0.829445
		105.824	87.604	104.576	92.8453	103.827	75.624	80.6156	63.1448	56.6556	43.178	24.9584	17.2213	18.4692
		101.082	99.584	95.5907	92.5957	91.5973	88.6023	87.604	69.3844	52.9118	30.9484	33.6938	20.2163	18.7188
		92.0965	117.804	102.579	107.82	82.3627	88.6023	108.07	70.1331	52.1631	33.1947	28.9518	26.2063	11.7304
	S83L	119.573	105.38	102.041	97.8666	94.8054	78.9427	53.8963	23.0057	7.42125	5.4732	6.30808	4.63832	2.96856
		122.913	117.347	107.885	106.772	91.1876	76.438	52.2265	13.822	8.25613	6.58637	6.02978	4.08173	4.08173
		93.6922	81.4473	86.4566	89.2395	68.6458	69.759	49.7219	23.284	6.30808	12.1522	4.63832	2.69026	4.63832
		93.3126	74.028	89.5801	88.3359	71.5397	63.4526	29.238	4.35459	-4.35459	-14.93	-7.46501	-11.1975	-9.95334
		111.975	111.353	119.44	103.266	118.196	89.5801	67.8071	39.8134	30.4821	11.8196	18.6625	6.22084	7.46501
		120.684	112.597	113.841	103.888	110.731	91.4463	70.9176	31.7263	18.6625	12.4417	18.0404	6.84292	1.24417
		92.0965	88.6023	100.083	86.1065	76.3727	67.8869	51.9135	26.9551	30.9484	12.4792	26.9551	8.23627	24.7088
		92.0965	88.3528	95.5907	78.619	77.6206	65.6406	56.9052	32.4459	30.9484	24.4592	20.4659	18.7188	15.9734
		93.0948	90.599	94.0932	79.8669	72.629	70.8819	59.401	41.1814	26.7055	23.7105	26.4559	30.6988	20.4659
Compound	Concentration (M)	0.001	0.000333	0.000111	3.7e-05	1.23e-05	4.12e-06	1.37e-06	4.57e-07	1.52e-07	5.08e-08	1.69e-08	5.65e-09	1.88e-09
Fosphenytoin	WT	99.0371	106.63	89.7937	93.7552	85.8322	76.9188	62.7235	37.6341	5.94223	-10.8941	-17.1664	-10.8941	-8.25309
		107.29	93.425	95.7359	104.319	86.8226	66.685	61.0729	41.5956	13.8652	-10.2338	-5.6121	-11.5543	-15.1857
		104.979	98.707	106.3	100.028	95.0756	76.9188	58.1018	30.0413	14.1953	-0.33012	-5.6121	-11.5543	-4.95186
		116.367	88.1512	88.7045	83.7252	83.172	53.8497	43.8912	24.5274	6.82342	4.61042	5.71692	3.50392	6.82342
		119.133	122.453	79.2992	98.1097	76.533	62.7017	46.1042	23.4209	8.48317	8.48317	6.82342	10.6962	4.05717
		137.944	95.8967	89.811	80.4057	74.8732	66.0212	48.3172	30.6132	10.1429	9.03642	9.03642	7.92992	1.29092
		97.6407	96.749	101.876	86.7174	82.4819	63.7563	59.2978	31.4323	16.0505	13.1525	14.9359	6.24187	10.2545
		103.883	98.0866	98.3095	84.934	77.1317	90.2842	55.731	31.8781	19.1715	17.611	22.5153	10.9233	15.1588
		100.762	136.207	101.207	93.6281	82.4819	88.2779	56.1769	41.2409	19.8402	15.1588	12.4838	7.35649	2.00632
	S83L	124.457	104.979	103.329	90.4539	62.3934	22.1183	-4.29161	-14.8556	-12.5447	-10.2338	-10.8941	-11.8845	-8.58322
		128.088	119.835	107.951	95.7359	69.9862	24.7593	-3.30124	-2.97111	1.65062	-12.5447	-6.27235	-7.92297	-1.65062
		124.787	116.534	105.309	82.531	55.1307	30.3714	-6.9326	-12.5447	-9.24347	-14.1953	-14.1953	-10.564	-8.25309
		128.538	93.1305	77.0862	85.9382	38.3587	14.5689	11.8027	14.0157	16.7819	12.9092	8.48317	2.95067	1.84417
		139.603	114.154	82.0655	67.681	42.7847	14.0157	10.6962	12.9092	15.1222	12.9092	14.0157	7.37667	6.82342
		137.944	95.3435	99.7695	82.6187	42.2314	10.6962	15.1222	12.9092	15.1222	11.2494	7.37667	8.48317	6.27017
		89.9127	88.5751	78.0977	63.3847	48.6717	23.0355	21.6979	20.1375	20.8062	22.8126	13.0039	14.3415	10.5517
		91.4732	81.8874	71.8558	70.0725	45.7737	27.271	24.1501	16.7936	19.9145	21.475	17.6853	12.558	13.0039
		90.8044	82.7791	74.9768	67.1744	43.3216	19.0228	20.1375	19.2458	23.2584	15.0102	13.2268	11.6664	10.1059
Compound	Concentration (M)	0.0001	3.33e-05	1.11e-05	3.7e-06	1.23e-06	4.12e-07	1.37e-07	4.57e-08	1.52e-08	5.08e-09	1.69e-09	5.65e-10	1.88e-10
Dexamethasone phosphate	WT	111.242	93.1208	93.4983	76.1326	75	69.7148	46.6863	19.1276	-14.8477	-16.3578	-14.0927	-5.78732	-5.78732
		111.619	106.334	90.8557	87.4581	72.7349	76.1326	50.839	41.0236	-9.18497	-16.7353	-10.3175	-14.0927	-3.52223
		99.5386	98.0285	95.7634	89.7232	90.1007	79.9077	52.349	14.5974	-8.42994	-13.7152	-9.94	-10.3175	-4.27726
		113.276	83.0172	81.8534	101.638	62.069	60.1293	36.0776	17.4569	7.75862	7.75862	7.75862	6.2069	6.59483
		142.759	88.4483	85.7328	69.4397	68.2759	58.5776	41.8965	23.6638	12.0259	10.4741	12.8017	6.98276	5.0431
		110.172	91.1638	103.578	80.6897	72.5431	64.7845	43.4483	21.3362	10.0862	9.69828	10.0862	4.26724	7.37069
		111.963	113.372	102.303	103.309	89.8256	87.008	58.229	39.11	22.8086	17.9785	17.1735	14.5572	12.9472
		86.0018	94.6556	104.517	105.523	94.0519	77.3479	61.0465	40.3175	29.0474	14.5572	17.576	11.941	8.72093
		85.398	103.913	97.8757	79.9642	78.958	70.5054	60.644	37.2987	22.8086	16.771	20.9973	15.5635	3.48837
	S83L	99.2868	89.8489	69.463	36.2416	1.51006	-11.3255	-16.2332	-17.3657	-12.458	-12.458	-16.2332	-12.458	-17.3657
		94.7566	100.419	60.7801	36.9966	22.2735	-4.15268	-12.8356	-12.0805	13.2131	-0.37752	4.15268	-0.37752	-10.1929
		87.2063	75.8808	71.7281	36.6191	10.948	-7.17281	3.77516	-1.13255	-1.13255	-4.90771	-4.15268	6.04026	-5.66274
		98.0172	87.1552	64.2672	44.8707	24.3103	9.56897	10.3448	11.5086	22.7586	5.68966	6.85345	3.36207	5.68966
		96.4655	72.0259	71.25	39.4397	26.25	9.56897	29.3534	15.7759	15.7759	4.52586	8.40517	5.68966	8.01724
		91.8103	67.3707	63.8793	46.0345	20.431	24.3103	10.3448	10.3448	13.4483	7.62931	8.01724	5.30172	1.42241
		77.2809	70.0358	63.797	49.7093	31.9991	21.9365	17.1064	19.119	21.534	17.1064	19.5215	16.7039	13.6852
		75.2683	71.042	59.9732	45.8855	26.364	17.1064	19.3202	15.4964	26.364	14.4902	17.3077	16.3014	12.4776
		83.1172	78.2871	62.5894	48.9043	26.9678	22.339	23.144	21.534	21.1315	20.1252	13.8864	18.5152	8.05009
Fig. 4E
	WT (S83)			S83L
Compound	EC50s (each well represents individual experiment.)
Fospropofol	2.799e-08	4.031e-08	1.897e-08	1.791e-07	1.299e-07	1.877e-07
Dexamethasone Phosphate	1.098e-07	6.732e-07	1.168e-07	4.866e-06	9.368e-06	4.307e-06
Fosphenytoin	7.206e-07	5.463e-06	1.463e-06	1.094e-05	5.991e-05	1.966e-05
Deoxycholic Acid	5.477e-06	5.716e-06	8.813e-06	4.45e-06	8.977e-06	6.65e-06
Nateglinide	NA	NA	NA	1.042e-06	7.605e-07	9.29e-07
MS47134	1e-05	9.109e-06	5.246e-06	2.332e-07	2.255e-07	1.833e-07

## Sheet: fig. S1
fig. S1
Compound	Concentration (M)
	1.95e-09	3.91e-09	7.81e-09	1.56e-08	3.13e-08	6.25e-08	1.25e-07	2.5e-07	5e-07	1e-06	2e-06	1.95e-08	3.91e-08	7.81e-08	1.56e-07	3.13e-07	6.25e-07	1.25e-06	2.5e-06	5e-06	1e-05	2e-05	9.77e-07	1.95e-06	3.91e-06	7.81e-06	1.56e-05	3.13e-05	6.25e-05	0.000125	0.00025	0.0005	0.001
HTLA + Propofol																							0.002399	0.005392	0.003563	0.00304	0.001829	0.004442	0.003112	0.006057	0.008313	0.001306	0.003444
																							0.002922	0.006104	0.006271	0.005677	0.006081	0.006627	0.002446	0.005986	0.004252	0.008836	0.004679
																							0.00482	0.000476	0.010854	0.00324	0.002266	0.005281	0.001662	0.007002	0.005811	0.005548	0.004321
																							0.001506	0.005086	0.002976	0.000748	0.003388	0.005885	0.004291	0.007996	0.003669	0.00448	0.006568
																							0.002641	0.013038	0.0059	0.01035	0.005663	0.005015	0.00323	0.001856	0.00362	0.004877	0.000524
																							0.003228	0.00742	0.008908	0.005294	0.003492	0.001994	0.00222	0.004696	0.004413	0.00565	0.002159
																							0.001921	0.001861	0.007295	0.00767	0.001779	0.006447	0.005079	0.009083	0.002642	0.005098	0.001733
																							0.003818	0.009318	0.003528	0.001374	0.006047	0.00774	0.001882	0.003075	0.006045	0.004157	0.007522
																							0.005628	0.007315	0.003903	0.003682	0.000809	0.010145	0.000357	0.002809	0.000923	0.003595	0.000243
HTLA::MRGPRX4 + Propofol																							0.117882	0.110828	0.091066	0.103488	0.113488	0.126789	0.155173	0.114866	0.108951	0.069784	0.078525
																							0.143368	0.092895	0.149069	0.115626	0.115982	0.106838	0.079974	0.094154	0.07615	0.083157	0.088002
																							0.112847	0.11679	0.150494	0.110472	0.102657	0.114296	0.092895	0.115222	0.101208	0.104771	0.085603
																							0.057599	0.004899	0.153976	0.058784	0.182443	0.272677	0.033966	0.070456	0.146183	0.103306	0.072644
																							0.158395	0.120351	0.15344	0.184372	0.025613	0.047754	0.135319	0.133993	0.10128	0.110029	0.061656
																							0.158103	0.195263	0.083213	0.08643	0.124072	0.027492	0.158757	0.119793	0.038847	0.044377	0.11783
																							0.095576	0.117199	0.051637	0.099815	0.066048	0.118093	0.230223	0.165808	0.187951	0.054605	0.083582
																							0.211251	0.105868	0.031265	0.044704	0.09721	0.146918	0.010744	0.128596	0.002674	0.146948	0.131962
																							0.067271	0.097444	0.307728	0.185067	0.16887	0.082912	0.087075	0.029838	0.095685	0.056158	0.036586
HTLA + Fospropofol												0.00694045	0.00458019	0.00334264	0.0035085	0.00292162	0.00497569	0.00511603	0.00470777	0.00614944	0.00785904	0.00557533
												0.00464398	0.00577946	0.0060091	0.00570291	0.00492466	0.0103724	0.00843316	0.0118651	0.0235644	0.0177084	0.0204131
												0.00615264	0.00444148	0.00990211	0.00900878	0.00753667	0.00931075	0.0126073	0.014331	0.0208989	0.0136767	0.0141171
												0.00965047	0.00615264	0.00573743	0.00898361	0.0115	0.0173507	0.0247993	0.0356954	0.0420368	0.0459246	0.0483782
												0.0028322	0.0150342	0.00346944	0.00651405	0.00450791	0.0101251	0.00630163	0.00592401	0.00915743	0.00597121	0.0154119
												0.00332783	0.00700968	0.00460232	0.00769413	0.00672646	0.00840218	0.0131697	0.0174652	0.0185981	0.022988	0.0270003
												0.008458	0.000445	0.006927	0.009731	0.004052	0.011928	0.01357	0.017665	0.018945	0.000906	0.00299
												0.007173	0.010114	0.00283	0.002935	0.005477	0.011325	0.000979	0.017384	0.003902	0.034046	0.038054
												0.001142	0.01094	0.006775	0.00804	0.00953	0.007015	0.020665	0.009944	0.037356	0.022112	0.024404
HTLA::MRGPRX4 + Fospropofol	0.0534695	0.105306	0.0926754	0.21324	0.292992	0.560225	0.964901	1.521	1.90041	2.50882	2.44609
	0.0652198	0.0898176	0.115997	0.288692	0.313099	0.571898	0.963217	1.29974	1.63176	2.32214	2.46673
	0.0593128	0.0959926	0.101708	0.213036	0.240811	0.485334	0.820492	1.66066	1.82733	1.94658	2.13444
	0.220702	0.306198	0.368844	0.637459	1.84359	3.82536	5.95773	7.75519	8.42325	8.61126	8.43724
	0.177345	0.214135	0.252976	0.791527	1.56258	3.69774	5.76456	5.81976	7.01403	7.36707	7.77268
	0.16738	0.158421	0.280153	0.664095	1.80426	3.02326	4.1962	6.8361	7.51045	6.97307	6.13596
	0.13375	0.197262	0.146826	0.364858	0.742082	1.23092	2.24898	3.17574	3.75202	3.85223	3.18811
	0.175785	0.150508	0.215601	0.366628	0.669602	1.14255	2.15037	3.04633	3.56941	4.06436	3.08757
	0.0966959	0.181166	0.158532	0.194737	0.415105	1.13555	1.83215	2.68745	3.3596	3.74152	4.19448
Compound	Concentration (M)
	1.95e-07	3.91e-07	7.81e-07	1.56e-06	3.13e-06	6.25e-06	1.25e-05	2.5e-05	5e-05	0.0001	0.0002	3.91e-06	7.81e-06	1.56e-05	3.13e-05	6.25e-05	0.000125	0.00025	0.0005	0.001	0.002	0.004	4.88281e-06	9.76563e-06	1.95313e-05	3.90625e-05	7.8125e-05	0.00015625	0.0003125	0.000625	0.00125	0.0025	0.005
HTLA + Phenytoin																							0.008545	0.00741	0.004145	0.005318	0.012422	0.007269	0.006045	0.006823	0.006887	0.006747	0.003966
																							0.005867	0.010062	0.014526	0.007104	0.005662	0.005841	0.003571	0.004668	0.00556	0.00542	0.00315
																							0.007953	0.006055	0.008851	0.005862	0.007299	0.011006	0.004631	0.00481	0.019447	0.005105	0.011045
																							0.006901	0.012456	0.011057	0.009351	0.009043	0.00889	0.006824	0.009762	0.006632	0.007273	0.009531
																							0.004547	0.001908	0.007187	0.00878	0.01323	0.00795	0.00263	0.00692	0.007371	0.002426	0.005922
																							0.009824	0.0161	0.017678	0.001453	0.004261	0.008231	0.004138	0.012487	0.02024	0.006102	0.010906
HTLA::MRGPRX4 + Phenytoin																							0.185308	0.200791	0.290623	0.151905	0.137807	0.210437	0.154688	0.154098	0.167118	0.115923	0.112011
																							0.187989	0.159435	0.273241	0.182973	0.189143	0.131881	0.241377	0.139962	0.136576	0.099042	0.099376
																							0.176252	0.174597	0.119182	0.217839	0.198225	0.17697	0.147851	0.128828	0.174302	0.108265	0.096784
																							0.057338	0.215828	0.006784	0.131646	0.232047	0.21034	0.038915	0.140493	0.228133	0.002223	0.038748
																							0.268336	0.022332	0.3171	0.188447	0.110671	0.127659	0.402435	0.155346	0.132248	0.161228	0.173251
																							0.223875	0.296662	0.359162	0.232624	0.182458	0.181288	0.102567	0.127049	0.117615	0.15978	0.096172
HTLA + Fosphenytoin												0.0049283	0.00749857	0.00466892	0.00662609	0.0136059	0.0153744	0.0168836	0.0415958	0.0183691	0.0197132	0.0188643
												0.00459818	0.00568288	0.0102339	0.0106112	0.0150443	0.0266223	0.0392614	0.0454159	0.055131	0.0540934	0.0501791
												0.0111187	0.00772701	0.00947388	0.0113992	0.0158111	0.0250937	0.0238313	0.0312396	0.0307678	0.0305128	0.0292887
												0.011157	0.0100222	0.0170479	0.0198658	0.0431106	0.0600692	0.0817074	0.0967279	0.106916	0.105373	0.0818477
												0.00319703	0.00430959	0.00750662	0.00460372	0.00643242	0.00804372	0.00888774	0.0126858	0.0116755	0.0107932	0.0116372
												0.00427123	0.00815882	0.0140925	0.00854246	0.0129032	0.0155503	0.0207551	0.0319063	0.0395281	0.0385178	0.0319959
HTLA::MRGPRX4 + Fosphenytoin	0.227246	0.258039	0.529555	1.19282	2.59763	5.28451	7.95954	10.7681	10.7109	9.42731	8.97926
	0.183905	0.229656	0.42723	1.02487	2.43321	4.4353	6.95772	8.61577	8.96572	8.94246	8.05208
	0.170836	0.204013	0.432139	0.815493	2.51368	4.29228	5.91944	8.44388	9.23511	7.72701	6.85441
	0.0837877	0.0783911	0.129505	0.248921	0.440359	0.962216	1.83925	2.5381	2.8872	3.26668	2.56156
	0.0625978	0.196029	0.160376	0.177346	0.502432	0.876561	1.43683	2.19862	2.83304	2.88202	2.3992
	0.0630582	0.0822404	0.115515	0.192985	0.453454	0.662667	1.51143	2.00045	2.44853	2.33769	2.25547
Compound	Concentration (M)
	1.95e-08	3.91e-08	7.81e-08	1.56e-07	3.13e-07	6.25e-07	1.25e-06	2.5e-06	5e-06	1e-05	2e-05	4.88e-07	9.77e-07	1.95e-06	3.91e-06	7.81e-06	1.56e-05	3.13e-05	6.25e-05	0.000125	0.00025	0.0005	9.77e-07	1.95e-06	3.91e-06	7.81e-06	1.56e-05	3.13e-05	6.25e-05	0.000125	0.00025	0.0005	0.001
HTLA + Dexamethasone																							0.004822	0.004669	0.004146	0.006851	0.008267	0.004236	0.00398	0.00236	0.001595	0.002985	0.002207
																							0.002858	0.011354	0.005626	0.005435	0.00324	0.003572	0.007183	0.007757	0.004197	0.003661	0.002577
																							0.001836	0.007279	0.002299	0.002472	0.0009	0.004837	0.008495	0.005709	0.004126	0.004712	0.002201
																							0.006042	0.012006	0.005155	0.006078	0.007509	0.002213	0.006729	0.004797	0.004268	0.003009	0.000402
																							0.003642	0.004751	0.007205	0.009879	0.008852	0.004661	0.001521	0.004669	0.000295	0.002249	0.004573
																							0.003121	0.007109	0.002627	0.006343	0.002059	0.004714	0.004353	0.004032	0.005991	0.001042	0.000993
HTLA::MRGPRX4 + Dexamethasone																							0.055024	0.086025	0.053302	0.06153	0.073408	0.068904	0.032111	0.092404	0.079468	0.06213	0.050954
																							0.046132	0.066187	0.079582	0.068202	0.054246	0.046706	0.049589	0.056848	0.038426	0.031307	0.057448
																							0.058303	0.100377	0.057129	0.071035	0.041705	0.04196	0.040671	0.062844	0.039268	0.042024	0.039077
																							0.057274	0.120068	0.070132	0.081356	0.051115	0.062065	0.020141	0.076518	0.038644	0.048624	0.093876
																							0.00632	0.058458	0.111235	0.039218	0.061864	0.038847	0.051737	0.099583	0.066816	0.026248	0.023394
																							0.095864	0.074063	0.008646	0.080194	0.056379	0.056658	0.050493	0.035995	0.051701	0.060588	0.030209
HTLA + Dexamethasone Phosphate												0.00225437	0.00434262	0.00393921	0.00664445	0.00870897	0.0101328	0.0129329	0.0113905	0.0145466	0.0158518	0.0173705
												0.00479349	0.0119837	0.00557659	0.00813945	0.0125533	0.0154958	0.024537	0.0382056	0.0516606	0.0627189	0.0597288
												0.00840822	0.0259786	0.0078843	0.00774374	0.00991608	0.00881713	0.0107595	0.0157558	0.00805042	0.0105422	0.00945605
												0.00688758	0.00764151	0.00635089	0.0101205	0.0142863	0.01021	0.0108872	0.0127018	0.0242279	0.02134	0.0213656
												0.003935	0.022443	0.008709	0.008517	0.003964	0.016203	0.021712	0.012881	0.021286	0.018436	0.030403
												0.001659	0.00537	0.001173	0.007795	0.009591	0.001357	0.002693	0.035385	0.030414	0.04104	0.020836
HTLA::MRGPRX4 + Dexamethasone Phosphate	0.127763	0.274226	0.516962	0.902743	2.06524	4.29229	6.02946	8.4777	8.24071	7.84365	7.62545
	0.126434	0.287752	0.414424	0.861975	1.90651	3.41757	5.84968	6.81369	6.95705	7.07349	7.43129
	0.153439	0.224891	0.324771	0.694938	1.56776	3.16008	5.07422	7.72177	7.67958	6.75197	6.59708
	0.0742811	0.110904	0.217885	0.201593	0.487038	1.04207	1.77591	2.44991	2.92349	3.26069	3.22561
	0.0893214	0.0687736	0.150415	0.313366	0.490705	0.826587	1.50175	1.98828	2.58081	2.9228	3.11652
	0.104783	0.137458	0.141675	0.172062	0.43241	0.974599	1.4523	2.15253	2.63803	2.96055	2.32929

## Sheet: fig. S2
fig. S2A
Compound	Time (s)	0.8024	3.296	5.8096	8.3136	10.8264	13.3408	15.8536	18.3672	20.8808	23.3848	25.8984	28.392	30.8952	33.3896	35.8728	38.3656	40.86	43.3632	45.8664	48.38	50.8936	53.4072	55.9112	58.4248	60.9288	63.444	65.9256	68.4192	70.9024	73.3864	75.8896	78.3936	80.9064	83.4104	85.9136	88.4176	90.9336	93.4144	95.908	98.4016	100.895	103.389	105.892	108.406	110.9	113.413	115.917	118.43
Fospropofol	+ Vehicle	1	1.00344	1.00617	1.01078	0.998326	0.995345	1.00329	0.934613	1.08205	1.78739	1.96599	1.98246	1.98434	1.95925	1.93923	1.90396	1.88475	1.8553	1.83499	1.79841	1.77569	1.7481	1.71819	1.68639	1.66855	1.63491	1.61729	1.59288	1.56691	1.54615	1.52669	1.50421	1.49088	1.46584	1.46178	1.4246	1.41492	1.39236	1.37519	1.35909	1.3543	1.33427	1.321	1.31844	1.3101	1.29059	1.2862	1.26841
		1	0.984176	0.991523	0.990908	0.990468	0.991689	0.982886	0.913986	1.27613	1.80142	1.91666	1.93624	1.93986	1.91842	1.8894	1.8635	1.84648	1.81252	1.79343	1.77356	1.74344	1.72153	1.70455	1.67088	1.65593	1.63944	1.60604	1.57795	1.57169	1.53839	1.53011	1.49901	1.49233	1.46175	1.44145	1.42878	1.41959	1.39726	1.37957	1.36675	1.34964	1.34718	1.32808	1.31774	1.29564	1.28678	1.28822	1.27042
		1	1.00056	1.00467	0.999427	0.994826	0.993033	1.00068	0.936829	1.18427	1.71419	1.84095	1.88486	1.88088	1.86309	1.83577	1.83157	1.80786	1.79252	1.7613	1.72903	1.70958	1.69508	1.67498	1.65304	1.62993	1.61653	1.59762	1.56482	1.54745	1.5358	1.5159	1.48932	1.47809	1.45633	1.44445	1.43335	1.40949	1.40383	1.39005	1.36718	1.36167	1.34939	1.33102	1.32715	1.31893	1.30205	1.28699	1.27643
		1	1.00256	0.999104	0.996579	1.00052	0.994798	0.997483	0.948891	1.23814	1.68683	1.82219	1.86074	1.84162	1.83174	1.83185	1.81712	1.78932	1.77679	1.75415	1.74681	1.71288	1.70615	1.67956	1.65593	1.63847	1.61676	1.59261	1.59075	1.56321	1.55677	1.53258	1.51486	1.49684	1.47551	1.47378	1.46236	1.44281	1.4308	1.41078	1.40559	1.40299	1.37933	1.37601	1.36383	1.35426	1.33614	1.32618	1.31739
		1	0.99881	0.999083	1.00392	0.992159	1.00237	0.997755	0.935244	1.13948	1.82798	2.05967	2.11543	2.10362	2.09662	2.06602	2.03999	2.01376	1.98913	1.95841	1.93172	1.90955	1.8869	1.86029	1.8358	1.81253	1.78356	1.76691	1.73672	1.71778	1.70248	1.67174	1.66483	1.63692	1.61648	1.58583	1.57433	1.56102	1.54661	1.52727	1.50578	1.49873	1.48071	1.4598	1.45715	1.43967	1.44099	1.40972	1.40865
		1	0.991352	0.996113	0.996445	0.996852	1.00291	0.989965	0.928342	1.13464	1.79312	2.01678	2.06954	2.08459	2.06537	2.03002	2.02196	1.98378	1.96207	1.94049	1.91458	1.90247	1.86826	1.85113	1.81251	1.79233	1.76598	1.74622	1.73432	1.7067	1.68582	1.66977	1.65144	1.63388	1.60377	1.59055	1.56476	1.5569	1.53348	1.5239	1.49848	1.49263	1.47925	1.46817	1.4523	1.44012	1.43108	1.41176	1.39743
		1	1.00335	0.999973	0.99906	0.997992	1.00232	0.999896	0.959744	1.11386	1.73615	1.9475	2.02203	2.03322	2.01321	2.00908	1.97903	1.96318	1.9287	1.90393	1.88539	1.86338	1.84309	1.82709	1.79914	1.77579	1.75899	1.74029	1.71783	1.6958	1.68032	1.66874	1.64213	1.62749	1.60834	1.60162	1.58335	1.55882	1.53886	1.53383	1.51142	1.50338	1.48952	1.47006	1.46526	1.44781	1.43505	1.43203	1.40856
		1	0.991204	0.996659	0.997366	1.00087	0.999303	1.00691	0.957353	1.15196	1.63988	1.81918	1.86574	1.87527	1.87782	1.87099	1.8574	1.85093	1.82494	1.81699	1.80556	1.79013	1.77951	1.75978	1.73727	1.72665	1.7066	1.69716	1.68629	1.66347	1.65263	1.63867	1.63016	1.61117	1.59295	1.58068	1.57753	1.54634	1.53445	1.52534	1.52465	1.50601	1.48452	1.47991	1.46503	1.45142	1.44934	1.44352	1.42971
	+ YM254890	1	0.995254	0.993203	1.00656	1.00388	1.00421	1.00078	0.975477	1.02664	1.03886	1.04141	1.04546	1.04951	1.04588	1.05364	1.0507	1.05317	1.04834	1.04409	1.04652	1.04796	1.03931	1.03959	1.03822	1.03031	1.02541	1.02757	1.02785	1.02212	1.02263	1.01964	1.01243	1.01525	1.01347	1.01118	1.00996	1.00657	1.00742	1.00391	1.00337	0.998795	1.00579	1.00273	0.995934	0.999029	0.996377	0.988213	0.993731
		1	0.999782	0.993955	0.997743	0.999772	0.99152	0.999903	0.98653	1.01435	1.03048	1.04088	1.0422	1.05076	1.06051	1.0673	1.06942	1.0669	1.06798	1.066	1.06382	1.05262	1.057	1.04982	1.05386	1.05732	1.03798	1.03767	1.04219	1.03504	1.02902	1.03258	1.02138	1.02008	1.01955	1.03105	1.00834	1.01412	1.00671	1.00022	1.00732	1.00612	1.00988	1.00219	0.995968	0.994658	0.990951	0.984169	0.987581
		1	1.0044	0.997666	1.00103	1.00179	1.00311	1.00035	1.00804	1.01565	1.02654	1.03306	1.04974	1.05013	1.05882	1.06265	1.06368	1.05383	1.05178	1.05378	1.05438	1.04971	1.04635	1.04252	1.04028	1.04546	1.03998	1.03742	1.03625	1.02176	1.02964	1.02307	1.02302	1.01496	1.01083	1.02059	1.01015	1.01595	1.01089	1.01008	1.0078	1.00544	1.00068	1.00004	1.00307	0.991601	0.998907	0.994665	0.989439
		1	0.999106	0.990465	1.00354	1.00087	0.999295	0.996518	1.01818	1.03745	1.04273	1.05803	1.06192	1.0656	1.07159	1.06503	1.07075	1.06599	1.06497	1.06605	1.0575	1.05658	1.05018	1.05821	1.04374	1.04926	1.05121	1.03183	1.03355	1.02555	1.02416	1.02813	1.02809	1.02335	1.02177	1.02132	1.02366	1.01714	1.01836	1.00786	1.00968	1.0003	1.00529	1.00773	0.995122	1.00119	1.00359	0.995211	0.99373
		1	1.00042	1.00595	1.0081	1.00182	1.00463	1.00971	0.991569	1.00399	1.02425	1.03288	1.04722	1.04829	1.04377	1.04801	1.05228	1.04785	1.04886	1.05327	1.05284	1.05306	1.0508	1.05696	1.04981	1.03937	1.04057	1.04544	1.04321	1.03947	1.04839	1.03631	1.02906	1.03644	1.03601	1.03336	1.03086	1.02702	1.02508	1.02514	1.02255	1.02198	1.01785	1.02024	1.01167	1.01444	1.01394	1.01655	1.01536
		1	1.00182	0.99948	1.00126	0.998748	0.998228	0.997804	1.00483	1.02418	1.03442	1.03792	1.05247	1.06831	1.07031	1.07668	1.07289	1.07726	1.0707	1.07664	1.07954	1.06983	1.07698	1.07056	1.06509	1.06719	1.06542	1.05625	1.06628	1.06189	1.06533	1.05407	1.0548	1.06069	1.04763	1.05366	1.05138	1.04132	1.03694	1.04037	1.03688	1.03599	1.03429	1.0263	1.03206	1.03262	1.02824	1.02881	1.02275
		1	1.00518	0.997643	0.998114	1.00561	0.999135	0.997594	1.00449	1.01669	1.02032	1.02617	1.02405	1.02531	1.02921	1.02935	1.0279	1.04018	1.03345	1.02801	1.03271	1.03075	1.03303	1.01905	1.02337	1.02338	1.02834	1.03094	1.02282	1.02304	1.02075	1.01516	1.01759	1.01603	1.01824	1.01168	1.01588	1.01693	1.02165	1.00874	1.00934	1.00033	1.01059	1.00666	0.999018	1.00346	0.997666	0.99959	0.99802
		1	0.996468	1.0031	0.993289	1.00243	0.995502	0.996756	0.990201	1.00031	1.00938	1.00606	1.01583	1.01453	1.00986	1.01546	1.01784	1.01044	1.01566	1.00736	1.01252	1.01596	1.01266	1.00378	1.01188	1.00678	1.01078	1.00768	1.00993	1.00326	0.998854	1.00658	0.999496	0.997816	0.997666	0.994349	0.997649	0.993023	0.993442	1.00141	0.992094	0.991387	0.983195	0.986073	0.986639	0.988391	0.987808	0.993488	0.984783
	+ Vehicle	1	1.00994	1.00813	1.00716	1.01266	1.00715	1.0018	0.937486	1.12482	1.37102	1.44255	1.45534	1.45867	1.45068	1.43595	1.43093	1.40225	1.38974	1.38269	1.35417	1.35332	1.33184	1.3188	1.29995	1.29394	1.27072	1.26649	1.26234	1.24237	1.23712	1.22246	1.21407	1.20342	1.19271	1.18109	1.18239	1.18147	1.16877	1.16098	1.15595	1.1458	1.14057	1.13569	1.13484	1.13165	1.13087	1.1172	1.12292
		1	0.996585	0.994421	1.00255	1.00063	1.00061	1.0008	0.935156	1.18825	1.42526	1.49189	1.50199	1.49151	1.49217	1.48523	1.4681	1.46891	1.45388	1.43375	1.42238	1.40675	1.38759	1.3844	1.36817	1.35237	1.33953	1.32385	1.31588	1.30137	1.28992	1.28257	1.27849	1.25785	1.2555	1.23802	1.23671	1.22915	1.22258	1.21411	1.20355	1.20525	1.19363	1.19361	1.18229	1.18276	1.17567	1.18019	1.16866
		1	1.00196	0.995559	1.00139	1.00307	0.998411	1.00039	0.949938	1.25567	1.50378	1.55598	1.56988	1.56705	1.56963	1.54559	1.53578	1.52337	1.51221	1.4939	1.48357	1.46908	1.45798	1.44169	1.42755	1.41291	1.39848	1.38057	1.36107	1.36662	1.34505	1.33603	1.32245	1.30846	1.29946	1.28782	1.28689	1.27124	1.26925	1.26021	1.24365	1.24362	1.23456	1.22086	1.21914	1.22179	1.21587	1.20932	1.19519
		1	0.997818	0.999784	0.99136	0.996405	1.00019	0.998208	0.919627	1.14899	1.3271	1.38413	1.40046	1.40201	1.40583	1.39612	1.39436	1.39049	1.37289	1.37502	1.3759	1.35338	1.33787	1.33885	1.32745	1.32086	1.30007	1.29468	1.28811	1.27996	1.27719	1.26983	1.25923	1.2569	1.23737	1.23305	1.23739	1.22744	1.22254	1.20736	1.20672	1.20282	1.20527	1.19836	1.19313	1.17965	1.1844	1.1822	1.17726
		1	1.00026	0.99578	0.998226	1.01064	1.00016	1.00114	0.933305	1.22149	1.39017	1.48557	1.45727	1.42544	1.41421	1.44762	1.42975	1.49822	1.42345	1.4115	1.4691	1.36345	1.36833	1.38183	1.32965	1.30499	1.30182	1.32732	1.29124	1.34495	1.31707	1.28021	1.28455	1.27365	1.25332	1.21309	1.28224	1.18512	1.19422	1.25766	1.17704	1.20474	1.18058	1.18512	1.15511	1.20708	1.17773	1.14985	1.12387
		1	1.00922	1.0049	0.997588	1.00614	1.0023	1.00065	0.937863	1.23258	1.49697	1.54949	1.49146	1.40266	1.50495	1.53879	1.40694	1.47075	1.50911	1.46139	1.36767	1.4409	1.34755	1.41045	1.30619	1.38771	1.34048	1.33791	1.32179	1.24746	1.28233	1.24639	1.2865	1.23852	1.29266	1.20241	1.27622	1.22025	1.23491	1.16617	1.23493	1.23705	1.14327	1.16587	1.14053	1.15423	1.17841	1.20392	1.16262
		1	0.9986	0.996005	0.996542	0.996716	1.00583	1.00151	0.942278	1.20232	1.48414	1.41913	1.48001	1.54306	1.56294	1.39775	1.44304	1.48617	1.49449	1.40604	1.37944	1.44095	1.36733	1.38956	1.35753	1.35363	1.3786	1.29006	1.31765	1.30312	1.25715	1.29623	1.3173	1.24594	1.19916	1.28522	1.22989	1.22013	1.25841	1.23725	1.23357	1.18911	1.14172	1.17227	1.18787	1.15423	1.17437	1.20113	1.17285
		1	0.998484	1.00004	0.997473	1.00524	1.00128	1.00095	0.936236	1.144	1.35333	1.55293	1.53901	1.54452	1.42922	1.45983	1.47474	1.48757	1.39344	1.42525	1.43948	1.42819	1.39005	1.41587	1.38007	1.34625	1.31709	1.28232	1.32313	1.25704	1.25119	1.28633	1.28336	1.24085	1.218	1.27225	1.1884	1.25884	1.22727	1.17872	1.20615	1.20084	1.17569	1.19402	1.14566	1.16207	1.16261	1.18204	1.15204
	+ U73122	1	1.00189	1.00104	1.00401	1.00082	1.0034	0.99925	1.01623	1.05031	1.06222	1.08687	1.10777	1.13003	1.1429	1.1523	1.15878	1.1714	1.16991	1.1731	1.17352	1.17683	1.18876	1.1902	1.18347	1.18537	1.17531	1.19684	1.19598	1.1898	1.19327	1.18923	1.19198	1.19343	1.2	1.19491	1.19342	1.19544	1.19429	1.19196	1.18587	1.19248	1.19358	1.18915	1.18722	1.19139	1.19416	1.19069	1.18573
		1	1.0069	0.996011	1.0064	1.00322	1.00403	1.00169	1.0223	1.07599	1.09304	1.1037	1.12944	1.13619	1.15086	1.15732	1.17161	1.17856	1.17995	1.18788	1.18551	1.19485	1.19041	1.20183	1.21008	1.20943	1.21134	1.21564	1.21476	1.22126	1.2244	1.22231	1.22559	1.23501	1.22579	1.23259	1.23239	1.24001	1.22788	1.23492	1.23735	1.23344	1.24139	1.23117	1.23934	1.24521	1.23031	1.22878	1.2387
		1	1.00067	0.99263	0.996465	0.998097	0.992682	1.00153	1.01582	1.05709	1.0752	1.10063	1.12576	1.14649	1.16655	1.18059	1.18653	1.20735	1.20864	1.21019	1.21077	1.22443	1.21209	1.21892	1.22036	1.21819	1.2184	1.22037	1.21157	1.20465	1.21389	1.21585	1.21583	1.22681	1.21705	1.20865	1.21645	1.20475	1.21346	1.21134	1.20914	1.21573	1.2052	1.2006	1.20947	1.20071	1.19852	1.19642	1.20179
		1	1.00191	1.00009	0.998412	1.00467	1.00032	0.991288	1.03382	1.06534	1.07424	1.0943	1.09489	1.10268	1.11055	1.10595	1.11996	1.12311	1.12729	1.13162	1.13754	1.13737	1.14308	1.14105	1.14664	1.14273	1.15606	1.15292	1.1551	1.15615	1.1545	1.15218	1.15611	1.16303	1.15663	1.16031	1.17098	1.16581	1.16115	1.1622	1.16382	1.15988	1.17009	1.15914	1.17233	1.16482	1.16383	1.16651	1.16617
		1	1.00569	0.999257	1.00231	1.00395	0.998222	0.996603	1.01687	1.05558	1.07205	1.09874	1.12874	1.14248	1.13712	1.11752	1.14334	1.17134	1.14983	1.16543	1.17366	1.15558	1.18096	1.15395	1.18389	1.16219	1.17254	1.1632	1.20854	1.16254	1.15861	1.1759	1.17701	1.20549	1.17315	1.21688	1.20731	1.20905	1.17721	1.21337	1.17435	1.19121	1.17603	1.15918	1.21507	1.21631	1.2084	1.18496	1.22967
		1	1.00462	1.00006	1.00533	1.00028	1.00076	0.992261	1.01674	1.07299	1.0705	1.09197	1.12555	1.10983	1.16598	1.13275	1.14851	1.2066	1.16518	1.16747	1.18938	1.20463	1.20342	1.16952	1.20025	1.16648	1.16622	1.16703	1.20013	1.17602	1.17269	1.19748	1.16943	1.17149	1.20143	1.20582	1.18516	1.2202	1.17475	1.23245	1.19727	1.18042	1.1822	1.18169	1.21241	1.22617	1.21884	1.18999	1.20106
		1	1.00343	0.996078	1.00182	1.00222	1.00199	0.999769	1.02226	1.0515	1.07581	1.10006	1.12586	1.10974	1.12533	1.14838	1.14633	1.15378	1.14077	1.20626	1.15375	1.17242	1.15219	1.17271	1.18352	1.20552	1.19988	1.18089	1.18552	1.17194	1.21649	1.18969	1.20824	1.1652	1.18582	1.20251	1.2034	1.16631	1.18185	1.21355	1.2234	1.2006	1.23728	1.1838	1.17753	1.23039	1.1954	1.186	1.23178
		1	1.00278	0.993471	1.00454	0.999094	0.994542	0.991796	1.02276	1.06262	1.07509	1.08746	1.12471	1.12253	1.15629	1.11487	1.14191	1.18618	1.15909	1.173	1.16704	1.15724	1.20795	1.14725	1.21191	1.20962	1.20383	1.18548	1.1664	1.19376	1.212	1.17673	1.15636	1.19263	1.1852	1.17889	1.19418	1.21914	1.20246	1.18155	1.21075	1.20058	1.22689	1.22118	1.21946	1.21472	1.19407	1.21062	1.22359
	+ Vehicle	1	0.995051	0.999016	1.0041	0.994366	0.998287	1.00243	0.99989	1.26063	2.03509	2.21265	2.23745	2.19813	2.16994	2.1327	2.11165	2.0602	2.03253	1.99224	1.95156	1.91041	1.88413	1.85092	1.83591	1.79392	1.75682	1.74261	1.7127	1.67956	1.65501	1.62866	1.60516	1.58056	1.55207	1.53701	1.53272	1.50401	1.48399	1.46826	1.44774	1.42288	1.40927	1.39783	1.38332	1.36352	1.35543	1.35032	1.33613
		1	1.00267	1.00593	1.00298	1.00162	1.0009	0.996782	1.00567	1.36634	2.0457	2.21207	2.22164	2.20404	2.15786	2.1269	2.0898	2.06181	2.01649	1.98232	1.9385	1.93152	1.88751	1.8519	1.81809	1.79122	1.75387	1.72969	1.71475	1.6856	1.65152	1.64384	1.6134	1.58478	1.5709	1.5388	1.53316	1.51144	1.49363	1.46252	1.45079	1.4427	1.42203	1.41004	1.39801	1.38967	1.3818	1.35522	1.35408
		1	0.994164	1.00528	0.999931	0.998097	0.995854	0.998224	1.00786	1.34694	2.01629	2.17588	2.20255	2.16921	2.1533	2.1121	2.09772	2.042	2.01045	1.97615	1.953	1.92073	1.87771	1.84377	1.82425	1.79205	1.76274	1.73796	1.70042	1.69151	1.67245	1.64471	1.61556	1.59023	1.58086	1.54694	1.54532	1.52479	1.49768	1.48739	1.4784	1.46049	1.43828	1.4263	1.40863	1.39992	1.38453	1.37074	1.35785
		1	1.00434	0.995103	1.00443	1.00601	0.992504	0.998345	1.02112	1.02813	1.055	1.0707	1.09803	1.10963	1.11522	1.12756	1.13424	1.14402	1.14063	1.13583	1.13193	1.1379	1.14304	1.13619	1.13768	1.13826	1.13847	1.13302	1.12757	1.13727	1.12744	1.12264	1.13066	1.13003	1.12852	1.12939	1.1275	1.13367	1.13372	1.13077	1.13337	1.13712	1.13451	1.13625	1.13636	1.14075	1.14573	1.14497	1.14706
		1	0.996762	0.996197	0.995315	0.994855	1.00713	1.00384	1.0106	1.16694	1.87186	2.16174	2.22509	2.22455	2.20368	2.16626	2.15513	2.12174	2.07969	2.05016	1.99995	1.98264	1.95866	1.93254	1.90027	1.88984	1.85831	1.82086	1.78246	1.76763	1.73806	1.72503	1.69729	1.6794	1.66483	1.63743	1.61568	1.60912	1.57327	1.56069	1.54834	1.5259	1.50655	1.49795	1.48342	1.47321	1.45601	1.44261	1.43088
		1	0.998619	1.00414	1.00211	0.998201	1.00492	0.994868	1.00224	1.22456	1.86628	2.10887	2.16507	2.157	2.14072	2.1313	2.09607	2.05707	2.03134	1.99083	1.97386	1.95558	1.93184	1.90829	1.87611	1.84777	1.82997	1.81522	1.787	1.75829	1.73718	1.72291	1.70646	1.67636	1.64846	1.6315	1.63027	1.60035	1.5801	1.56683	1.54938	1.53978	1.52275	1.50621	1.48973	1.48296	1.4731	1.45507	1.43865
		1	0.999181	0.994535	1.0014	1.00232	1.00337	0.997128	1.01283	1.23452	1.81014	2.02086	2.08211	2.09635	2.07116	2.05601	2.03052	2.01021	1.99036	1.96012	1.93159	1.91772	1.89273	1.86937	1.84578	1.82223	1.80214	1.78827	1.75191	1.73523	1.72458	1.69451	1.68921	1.66374	1.6464	1.64081	1.61768	1.60474	1.58877	1.5713	1.55734	1.53487	1.52313	1.51605	1.4995	1.48926	1.47444	1.46602	1.43862
		1	0.992445	0.995511	0.998225	0.990415	0.998259	0.987965	1.01628	1.14082	1.51369	1.70991	1.77428	1.79669	1.79936	1.79414	1.79173	1.78763	1.78314	1.77489	1.76693	1.7406	1.73992	1.72378	1.71388	1.70409	1.69432	1.67289	1.66741	1.63832	1.6384	1.62816	1.60747	1.59183	1.58609	1.57316	1.56336	1.54173	1.54566	1.52847	1.51686	1.50853	1.50061	1.47956	1.47612	1.46264	1.45769	1.44944	1.44629
	+ Thapsigargin	1	1.00802	0.997035	1.00656	1.00195	1.00207	1.00643	0.998712	1.01844	1.01966	1.01737	1.01982	1.02645	1.02053	1.02578	1.0149	1.01238	1.00832	1.00925	1.00902	1.01017	1.00364	0.993164	0.995909	0.996163	0.986659	0.992901	0.984892	0.984917	0.981943	0.972998	0.978581	0.966831	0.964414	0.966284	0.966371	0.966593	0.960211	0.96053	0.959494	0.95815	0.952755	0.95238	0.946844	0.952261	0.946688	0.947798	0.944871
		1	0.998343	1.00029	1.00753	0.997863	1.0056	1.00018	0.995768	1.00587	1.01373	1.01868	1.01117	1.01601	1.02214	1.01879	1.01567	1.01494	1.02234	1.01047	1.00444	1.00935	1.00451	1.00015	0.995621	0.994072	0.991956	0.99703	0.987057	0.989751	0.981123	0.982693	0.979913	0.980526	0.970773	0.969778	0.971177	0.969367	0.974852	0.969916	0.953681	0.959998	0.957297	0.958476	0.953711	0.953341	0.955429	0.949158	0.95038
		1	1.00372	1.00833	1.01031	1.0081	1.00597	1.00978	1.02619	1.01866	1.00926	1.02374	1.01938	1.02409	1.01397	1.01264	1.01745	1.00705	1.01458	1.00451	1.00432	1.00534	1.00523	1.00413	1.00002	1.0011	0.990034	0.987817	0.986793	0.984071	0.98555	0.983098	0.979559	0.975921	0.969768	0.968845	0.971949	0.970162	0.967211	0.960841	0.956939	0.963535	0.957811	0.960558	0.953333	0.951991	0.94489	0.949126	0.950433
		1	0.99925	1.00292	0.993317	0.997681	1.00784	1.00078	1.01291	1.02357	1.03082	1.02678	1.03661	1.02931	1.02835	1.0296	1.03304	1.02989	1.02959	1.02846	1.03203	1.02483	1.02249	1.01494	1.0264	1.02318	1.01482	1.01473	1.01628	1.0082	1.00072	0.998352	0.995732	0.990559	0.986186	0.993009	0.996993	0.986038	0.983837	0.98408	0.98328	0.980267	0.97227	0.968939	0.972146	0.972287	0.968821	0.968261	0.966475
		1	1.00743	1.00671	1.006	0.997882	1.00936	1.00623	0.984693	0.995484	0.999437	1.01765	1.01221	1.01677	1.0199	1.02737	1.02296	1.0308	1.03309	1.04372	1.04089	1.0413	1.04156	1.04502	1.03997	1.04243	1.04744	1.04126	1.0401	1.04065	1.04976	1.04694	1.04279	1.04004	1.03828	1.04293	1.04128	1.04557	1.03825	1.03502	1.03236	1.03786	1.04239	1.03578	1.0312	1.03649	1.03051	1.03233	1.03088
		1	1.0013	1.00896	1.01727	1.01351	1.00845	1.00721	0.990461	0.999719	1.00877	1.00346	1.01791	1.02955	1.02741	1.02796	1.03686	1.03758	1.04141	1.03982	1.04719	1.04348	1.04553	1.0442	1.04873	1.04939	1.05323	1.04428	1.05405	1.05602	1.04778	1.06191	1.0614	1.05233	1.0523	1.06188	1.05825	1.0547	1.05493	1.06125	1.05671	1.06153	1.05688	1.06015	1.05345	1.05978	1.06067	1.05631	1.04736
		1	0.998734	1.00452	1.00119	0.99981	0.99723	0.994199	0.988377	1.00241	1.0064	1.01241	1.0125	1.01459	1.01938	1.02689	1.02605	1.01555	1.01832	1.02109	1.0258	1.02284	1.01115	1.01717	1.01791	1.01249	1.02422	1.01431	1.02066	1.01473	1.01429	1.00996	1.01444	1.0151	1.008	1.00611	1.00759	1.00864	1.00621	0.998437	1.00139	1.00083	0.994582	0.993612	0.993352	0.992135	0.992701	0.98942	0.991356
		1	0.999816	0.997619	0.99686	0.995457	0.990429	0.992658	1.00088	1.01124	1.0148	1.01119	1.01652	1.02212	1.02393	1.02109	1.01733	1.01875	1.01788	1.01066	1.01671	1.01687	1.02048	1.00861	1.01933	1.01317	1.01728	1.01017	1.01351	1.0143	1.00641	0.999217	1.00727	1.00603	1.0038	1.00263	0.999256	1.00165	0.995014	0.993777	0.990181	0.992923	0.997569	0.992853	0.98877	0.977271	0.983792	0.988799	0.97584
fig. S2B
Compound	Time (s)	0.8024	3.296	5.8096	8.3136	10.8264	13.3408	15.8536	18.3672	20.8808	23.3848	25.8984	28.392	30.8952	33.3896	35.8728	38.3656	40.86	43.3632	45.8664	48.38	50.8936	53.4072	55.9112	58.4248	60.9288	63.444	65.9256	68.4192	70.9024	73.3864	75.8896	78.3936	80.9064	83.4104	85.9136	88.4176	90.9336	93.4144	95.908	98.4016	100.895	103.389	105.892	108.406	110.9	113.413	115.917	118.43
Fosphenytoin	+ Vehicle	1	0.994576	1.00025	1.00163	1.00716	1.00079	1.0036	0.997929	1.57369	2.16297	2.24816	2.25717	2.2423	2.22713	2.17887	2.15087	2.11797	2.07518	2.0335	2.00395	1.96388	1.94144	1.89296	1.8646	1.81971	1.79359	1.75468	1.73155	1.70132	1.66528	1.64178	1.61388	1.58431	1.56009	1.55045	1.51645	1.49101	1.46395	1.44672	1.43673	1.41452	1.3958	1.37777	1.37279	1.35497	1.33589	1.32855	1.32098
		1	0.991606	0.998217	1.00555	0.998975	1.00025	0.99631	1.01245	1.76153	2.20812	2.27202	2.26399	2.25153	2.21117	2.16188	2.13538	2.09357	2.05386	2.03722	1.98868	1.94824	1.91449	1.87352	1.83572	1.8143	1.78112	1.74289	1.71424	1.68031	1.65377	1.63013	1.59818	1.58185	1.55563	1.53126	1.51458	1.48314	1.46631	1.44218	1.42238	1.40656	1.39638	1.37815	1.36075	1.34617	1.3355	1.3203	1.31027
		1	1.00131	0.998126	1.00863	0.995805	1.00995	0.997356	1.0057	1.67745	2.00312	2.06126	2.07515	2.05289	2.04439	2.01895	1.99656	1.96421	1.94961	1.92008	1.90343	1.88115	1.84678	1.8234	1.78722	1.76822	1.73992	1.71405	1.6956	1.66806	1.64175	1.61583	1.59822	1.57881	1.56919	1.53756	1.52454	1.50369	1.48074	1.46729	1.4528	1.43378	1.42068	1.40029	1.39186	1.3724	1.3615	1.34935	1.33778
		1	1.00314	1.00684	0.999943	1.00253	1.00998	0.999276	1.02129	1.67952	1.95997	2.01535	2.04104	2.0185	2.00332	1.99261	1.96546	1.94666	1.92303	1.89716	1.86624	1.8546	1.82371	1.79191	1.76177	1.7539	1.73331	1.71377	1.68044	1.66509	1.64941	1.61758	1.60223	1.58866	1.56148	1.55291	1.51836	1.50415	1.49396	1.47729	1.4621	1.44518	1.42339	1.42368	1.41118	1.39837	1.38436	1.36847	1.35543
		1	1.00225	0.996459	1.00386	0.999617	1.00525	0.999836	0.999152	1.32113	2.05166	2.22038	2.24722	2.23186	2.22778	2.19106	2.16902	2.12721	2.10392	2.07454	2.03618	2.00668	1.97007	1.93326	1.9105	1.88398	1.85059	1.82577	1.78774	1.75953	1.73667	1.72146	1.67715	1.66239	1.64439	1.61525	1.59816	1.57324	1.56781	1.54495	1.53308	1.49755	1.48513	1.46858	1.46659	1.4566	1.42659	1.41169	1.41294
		1	1.00694	1.00778	1.00607	1.00611	1.00629	1.00744	1.01461	1.40685	2.0433	2.19852	2.24029	2.24911	2.21376	2.19382	2.16656	2.14453	2.136	2.10158	2.06444	2.04849	2.01791	1.98913	1.95606	1.93288	1.9077	1.87661	1.85333	1.84331	1.80346	1.78143	1.766	1.74554	1.71637	1.69844	1.68215	1.64218	1.63679	1.61731	1.59759	1.58021	1.5621	1.54955	1.54414	1.51493	1.49792	1.48584	1.4754
		1	1.00423	0.998829	0.999933	0.995497	0.994484	1.0047	0.988209	1.43487	1.90343	2.01872	2.06485	2.05792	2.04402	2.00978	1.98729	1.97056	1.93528	1.92142	1.89444	1.86688	1.84632	1.82415	1.79872	1.77258	1.75128	1.71671	1.69213	1.67403	1.64975	1.6287	1.62101	1.58644	1.57448	1.55864	1.53409	1.51065	1.50506	1.48778	1.47036	1.45356	1.44601	1.42775	1.4187	1.40448	1.39089	1.3873	1.37104
		1	1.00576	0.991263	0.995476	0.993596	1.00221	0.995378	1.01874	1.44603	1.75154	1.84888	1.88796	1.89526	1.87097	1.88108	1.85135	1.85252	1.8354	1.81594	1.80488	1.78944	1.75946	1.74584	1.73727	1.72178	1.71366	1.69374	1.67203	1.65066	1.6464	1.62839	1.61821	1.60017	1.58885	1.5777	1.56236	1.54537	1.538	1.5154	1.50997	1.50643	1.47875	1.47508	1.46471	1.45389	1.44932	1.43642	1.42746
	+ YM254890	1	1.0086	1.01375	1.01151	1.01656	1.0091	1.01691	1.0038	1.02196	1.02332	1.02836	1.03553	1.03237	1.03874	1.03487	1.03801	1.03805	1.04093	1.03682	1.05056	1.041	1.03781	1.03419	1.03987	1.04163	1.04026	1.03741	1.03572	1.03584	1.02882	1.03426	1.03226	1.03018	1.03174	1.03107	1.027	1.02543	1.03136	1.02552	1.02535	1.02926	1.02739	1.0264	1.03064	1.02649	1.01994	1.02318	1.02286
		1	1.00871	1.008	1.00837	1.00671	0.999155	1.00552	1.00979	1.02574	1.0316	1.03506	1.03969	1.03873	1.04165	1.04541	1.04881	1.04471	1.03625	1.04127	1.04374	1.04389	1.0407	1.04409	1.03933	1.04421	1.03496	1.03685	1.03909	1.03509	1.03655	1.03379	1.04053	1.03132	1.03432	1.03689	1.02558	1.02733	1.02862	1.02534	1.02789	1.03265	1.01433	1.02446	1.02551	1.02159	1.02087	1.01525	1.01711
		1	1.00199	0.998269	0.995066	0.992949	0.996634	0.997886	0.990625	1.01281	1.02033	1.02154	1.03406	1.03083	1.03367	1.04616	1.04401	1.04274	1.05073	1.04819	1.04088	1.03872	1.03963	1.04126	1.04334	1.0378	1.03648	1.02801	1.03264	1.0348	1.03336	1.03307	1.02623	1.026	1.02135	1.02628	1.02047	1.02516	1.00716	1.01856	1.01669	1.01337	1.0103	1.01091	1.01945	1.01148	1.01358	1.01471	1.00888
		1	0.999242	1.01022	1.00701	0.997518	1.00791	0.999722	1.00147	1.02084	1.01658	1.03232	1.02941	1.03109	1.02886	1.03266	1.03315	1.03948	1.02569	1.02112	1.02063	1.03125	1.02557	1.02815	1.02768	1.01074	1.02032	1.01763	1.02143	1.01137	1.01973	1.00709	1.00608	1.01128	1.01215	1.00693	1.01385	0.9997	1.00264	1.00823	1.00249	1.00082	1.00784	1.00399	0.996281	1.00572	0.998788	1.00687	0.999491
		1	1.00094	1.00378	1.00984	1.00181	1.01077	1.01514	1.00006	1.00309	1.01709	1.01591	1.01222	1.02613	1.02141	1.02406	1.02511	1.02026	1.02115	1.02822	1.02652	1.0228	1.02815	1.02328	1.02115	1.01949	1.01679	1.02191	1.02825	1.02368	1.01558	1.02412	1.02469	1.01508	1.02009	1.02637	1.02232	1.02442	1.01994	1.02285	1.02515	1.01182	1.02032	1.01556	1.01648	1.01659	1.01672	1.02702	1.02315
		1	1.00863	1.00971	1.00004	1.01604	1.00236	1.00643	0.998941	1.01623	1.02244	1.01589	1.02083	1.0299	1.02383	1.02635	1.02742	1.02251	1.02295	1.02365	1.02311	1.01872	1.02177	1.02794	1.02537	1.02693	1.0191	1.02674	1.01743	1.01849	1.01825	1.01604	1.02184	1.01373	1.01252	1.01955	1.01523	1.0132	1.02143	1.01584	1.01404	1.01165	1.02087	1.02355	1.01588	1.0054	1.0213	1.0142	1.02487
		1	1.00856	1.0064	1.00753	1.00507	1.00923	1.00984	1.01675	1.01839	1.01944	1.02739	1.02463	1.02707	1.03776	1.0339	1.03604	1.04033	1.03293	1.02896	1.03499	1.0393	1.02829	1.03258	1.0297	1.03195	1.03264	1.03309	1.03381	1.03239	1.03181	1.02385	1.03954	1.03205	1.03042	1.02838	1.0295	1.03248	1.02949	1.02871	1.02666	1.0249	1.02402	1.02206	1.02282	1.02839	1.03115	1.02936	1.0269
		1	1.00544	1.014	1.00879	1.01166	1.00832	1.0003	1.01538	1.02887	1.03248	1.04416	1.04276	1.04419	1.04739	1.04695	1.05149	1.05101	1.04287	1.05444	1.05164	1.04669	1.04647	1.04364	1.05393	1.04614	1.05235	1.04815	1.04118	1.04416	1.04586	1.0515	1.04131	1.04219	1.03738	1.03664	1.04498	1.04207	1.03589	1.02988	1.03713	1.02949	1.04015	1.03391	1.03427	1.03487	1.02175	1.03241	1.02614
	+ Vehicle	1	1.0016	1.00734	1.00606	0.99752	1.01365	1.00286	0.983446	1.31702	1.76024	1.86551	1.87309	1.8861	1.86083	1.84101	1.81589	1.80167	1.76178	1.73022	1.70882	1.68678	1.65181	1.62944	1.59386	1.56979	1.55265	1.52618	1.49558	1.47887	1.45424	1.42518	1.4201	1.40394	1.37665	1.36296	1.34633	1.33132	1.31253	1.30133	1.29155	1.27738	1.26228	1.2463	1.24497	1.22725	1.21263	1.2042	1.20109
		1	0.990958	0.992458	1.00247	0.998855	0.985202	0.997066	0.983856	1.42252	1.73748	1.78812	1.79811	1.79209	1.77734	1.73924	1.71595	1.69268	1.66707	1.63425	1.61227	1.58668	1.56682	1.53455	1.51447	1.48314	1.47847	1.45858	1.42749	1.40868	1.38823	1.3585	1.34299	1.33296	1.31305	1.30733	1.2869	1.26578	1.26256	1.25523	1.2371	1.23291	1.22057	1.21554	1.18904	1.18761	1.18108	1.16644	1.1719
		1	0.996461	0.999939	1.00016	1.0053	0.994708	1.00177	0.994199	1.47003	1.75083	1.79688	1.80735	1.80133	1.77213	1.75009	1.72887	1.70465	1.67533	1.65545	1.62479	1.61019	1.58531	1.56333	1.53573	1.52334	1.4799	1.47596	1.4444	1.42795	1.4187	1.39213	1.37609	1.35409	1.3455	1.32784	1.31758	1.29973	1.29097	1.27983	1.25907	1.25106	1.24164	1.22784	1.23292	1.2117	1.20392	1.19	1.1923
		1	0.996197	0.99874	1.0039	1.00157	0.99539	1.00505	0.989617	1.36807	1.58114	1.64691	1.64225	1.6363	1.63271	1.6213	1.60369	1.59492	1.57438	1.5543	1.54772	1.53094	1.50701	1.48657	1.48097	1.45997	1.43962	1.42553	1.40781	1.39267	1.3818	1.36876	1.3443	1.33954	1.33506	1.30246	1.29201	1.27859	1.27725	1.26751	1.25047	1.2499	1.23135	1.22864	1.22285	1.21182	1.20064	1.18825	1.19248
		1	1.00913	1.00616	1.01031	1.01802	1.00299	1.0128	0.994004	1.05172	1.34041	1.43487	1.45773	1.4725	1.46643	1.4557	1.4402	1.41812	1.40769	1.39698	1.36461	1.35309	1.32332	1.30806	1.28849	1.2793	1.25858	1.24662	1.23584	1.22106	1.19838	1.18796	1.17899	1.16819	1.15391	1.14119	1.13669	1.13183	1.1144	1.09937	1.10583	1.09819	1.07613	1.0765	1.06724	1.06384	1.06752	1.05132	1.04716
		1	1.01001	1.0134	1.00808	1.01101	1.0002	1.00441	0.982766	1.14322	1.37336	1.45457	1.46988	1.48113	1.47146	1.46249	1.43659	1.42821	1.4137	1.38712	1.37445	1.35546	1.34036	1.31813	1.30601	1.28517	1.26917	1.25743	1.24011	1.23614	1.2165	1.19911	1.18298	1.17158	1.16696	1.15008	1.14381	1.13398	1.1257	1.11807	1.10465	1.10187	1.101	1.08344	1.08201	1.08141	1.07124	1.05701	1.05513
		1	1.00319	1.01609	1.00271	1.00115	1.00257	1.00015	0.981477	1.15425	1.34687	1.41685	1.45428	1.44731	1.44873	1.43678	1.41157	1.40917	1.39814	1.37037	1.348	1.3311	1.32125	1.29743	1.2804	1.26756	1.25812	1.23582	1.22772	1.20763	1.20509	1.19189	1.17642	1.16966	1.16101	1.14695	1.13626	1.13159	1.12294	1.11404	1.09701	1.09496	1.08884	1.07855	1.07389	1.0639	1.06221	1.06097	1.05048
		1	0.99928	0.998808	1.00352	0.993581	0.999548	0.99568	0.98063	1.14459	1.31143	1.37305	1.39837	1.39378	1.41214	1.40556	1.38946	1.38628	1.37006	1.35016	1.3456	1.32586	1.31598	1.30545	1.27958	1.27556	1.26527	1.24582	1.23735	1.22902	1.21557	1.2096	1.18801	1.18562	1.18293	1.1596	1.15719	1.14701	1.13712	1.12872	1.12584	1.11383	1.10101	1.10212	1.09536	1.09553	1.08174	1.07438	1.07963
	+ U73122	1	1.0089	1.0119	1.00728	1.0114	1.00845	1.00616	1.0123	1.01636	1.0149	1.02606	1.02223	1.02489	1.02457	1.03052	1.03548	1.03348	1.0373	1.03931	1.03685	1.04611	1.04724	1.05409	1.06281	1.05123	1.04959	1.06057	1.04819	1.06592	1.06933	1.0702	1.07032	1.07558	1.07231	1.07303	1.07301	1.07875	1.07788	1.07906	1.08465	1.08123	1.09003	1.08525	1.0863	1.09413	1.09305	1.0974	1.09873
		1	1.00103	0.999655	1.00631	1.00379	1.00533	1.00379	1.00701	1.01494	1.02017	1.02008	1.02713	1.0238	1.03093	1.0263	1.03366	1.03979	1.03468	1.03591	1.03837	1.0469	1.04739	1.05083	1.05865	1.05694	1.06446	1.05688	1.06644	1.06351	1.06868	1.06803	1.07395	1.08465	1.07253	1.08519	1.08033	1.08778	1.08296	1.08805	1.09239	1.09542	1.09417	1.09421	1.09569	1.10474	1.10212	1.10148	1.10049
		1	1.00568	1.00013	1.00518	1.00608	1.00084	1.01043	1.00788	1.02448	1.01783	1.02336	1.03413	1.03216	1.03548	1.04491	1.04539	1.04385	1.05067	1.06204	1.05921	1.05859	1.06272	1.06235	1.06262	1.07402	1.07668	1.07916	1.0773	1.08401	1.08844	1.08788	1.09153	1.08983	1.09623	1.09049	1.09333	1.09258	1.10684	1.10228	1.09594	1.10691	1.10768	1.10697	1.10399	1.10973	1.10716	1.11276	1.11041
		1	1.00002	0.999797	0.996612	1.00136	1.00917	1.00388	0.998609	1.01589	1.01342	1.01844	1.0193	1.01526	1.0156	1.02275	1.0198	1.01983	1.02553	1.02477	1.02635	1.02612	1.02728	1.03305	1.03429	1.03653	1.03856	1.04009	1.04053	1.04259	1.04517	1.05018	1.04621	1.04683	1.04752	1.04019	1.05353	1.05247	1.05883	1.05402	1.06306	1.06235	1.05677	1.05612	1.05851	1.05641	1.06587	1.06206	1.05941
		1	1.00826	1.00164	1.00598	1.01087	1.00799	1.00849	1.00191	1.02076	1.01345	1.02156	1.03021	1.0189	1.02542	1.02618	1.03848	1.03814	1.04175	1.02717	1.02782	1.04319	1.03116	1.04379	1.03748	1.06263	1.06265	1.05128	1.06308	1.06868	1.0515	1.07026	1.07353	1.08068	1.06554	1.06138	1.08625	1.08942	1.0777	1.06759	1.08306	1.0777	1.06083	1.07323	1.0791	1.09517	1.07956	1.10928	1.06825
		1	1.00803	1.01133	1.00061	1.00306	1.0023	1.00816	1.01046	1.0161	1.01974	1.02055	1.0211	1.03183	1.02633	1.02319	1.02631	1.02787	1.02635	1.04595	1.05418	1.04557	1.03938	1.05795	1.05434	1.03839	1.07624	1.04219	1.05626	1.06085	1.07798	1.06263	1.07531	1.07813	1.07143	1.04654	1.0743	1.05527	1.06928	1.06525	1.07339	1.07445	1.06154	1.1049	1.09162	1.10854	1.09072	1.08464	1.07609
		1	1.00415	1.0068	1.00603	1.00759	1.00666	1.00713	1.00988	1.01978	1.01698	1.01969	1.02708	1.0248	1.0353	1.02683	1.0335	1.02303	1.0394	1.05057	1.03765	1.05515	1.04642	1.05446	1.05054	1.05734	1.06597	1.04761	1.06579	1.06655	1.06433	1.07036	1.07707	1.05417	1.06528	1.04262	1.07148	1.08877	1.07137	1.10148	1.06431	1.06721	1.09504	1.06443	1.10025	1.09739	1.06901	1.09228	1.07694
		1	1.00708	1.00809	1.00164	1.00362	1.002	1.00482	1.00953	1.01966	1.01637	1.02477	1.03045	1.01937	1.03103	1.03126	1.02309	1.02618	1.03717	1.05705	1.03472	1.05303	1.03962	1.0602	1.04972	1.06765	1.04551	1.06305	1.05327	1.07955	1.05704	1.06983	1.08245	1.0682	1.06835	1.0771	1.05956	1.06169	1.06087	1.09739	1.07425	1.09249	1.10469	1.09547	1.05932	1.0963	1.08519	1.10393	1.07128
	+ Vehicle	1	0.993046	1.00229	1.00508	1.0043	1.00251	1.00427	0.997182	1.56569	2.17489	2.27758	2.28782	2.24772	2.22978	2.19473	2.15516	2.1213	2.10126	2.05356	2.01543	1.99112	1.95055	1.9136	1.88085	1.84752	1.81413	1.78469	1.76213	1.7277	1.69696	1.66205	1.64441	1.61665	1.59538	1.56289	1.54528	1.51406	1.50296	1.48295	1.45566	1.44581	1.42825	1.40858	1.39172	1.39067	1.37388	1.35975	1.34543
		1	0.984688	0.985919	0.996923	0.990375	0.983807	0.993354	0.991674	1.70154	2.18762	2.26618	2.26057	2.2468	2.21	2.17917	2.14796	2.10959	2.07647	2.03545	1.99998	1.97716	1.93594	1.91078	1.88182	1.85922	1.81894	1.78539	1.76263	1.72925	1.70314	1.67537	1.66301	1.63258	1.60603	1.58268	1.55102	1.54542	1.52791	1.49007	1.48138	1.46314	1.4406	1.43482	1.41602	1.40629	1.38558	1.37436	1.3622
		1	0.990138	0.988352	0.988161	0.99544	0.996008	0.991427	0.988889	1.66826	2.16228	2.25464	2.24519	2.2288	2.20737	2.16515	2.14375	2.10748	2.08191	2.04403	2.00459	1.98155	1.95176	1.90523	1.88907	1.87217	1.81994	1.79972	1.75993	1.74229	1.71322	1.6845	1.66275	1.64691	1.62177	1.5982	1.58186	1.55834	1.53077	1.50789	1.48859	1.47392	1.46566	1.43965	1.42031	1.41358	1.39201	1.38733	1.36897
		1	1.00118	1.00052	0.997034	1.00368	0.999891	0.999649	1.01955	1.74463	2.06549	2.13537	2.13639	2.11887	2.11299	2.08396	2.06232	2.03952	2.00875	1.98051	1.96662	1.92605	1.91176	1.87525	1.85403	1.836	1.78968	1.77419	1.73933	1.73648	1.70212	1.69067	1.65545	1.64094	1.6154	1.58791	1.57939	1.56247	1.53347	1.51703	1.49481	1.48322	1.46133	1.45769	1.43865	1.42485	1.4147	1.40087	1.38486
		1	0.998241	1.01068	1.00141	1.00447	1.00383	0.992568	0.997016	1.21098	1.90872	2.09563	2.16201	2.17091	2.15777	2.14597	2.12515	2.08801	2.07295	2.0515	2.01911	1.9913	1.96035	1.93897	1.89937	1.88202	1.86053	1.83663	1.80965	1.77942	1.7588	1.7425	1.72455	1.70147	1.67134	1.64606	1.63799	1.60666	1.60849	1.57646	1.55553	1.54194	1.52575	1.50503	1.49809	1.47094	1.46891	1.45497	1.43293
		1	0.993733	0.997741	0.998734	0.999013	0.997506	1.00616	1.00383	1.46425	2.00458	2.1552	2.16768	2.18214	2.1654	2.15439	2.12462	2.08908	2.07145	2.04753	2.01378	1.97845	1.96852	1.94645	1.90598	1.88464	1.85667	1.83817	1.80388	1.78912	1.75385	1.7328	1.71914	1.69012	1.66588	1.64749	1.63253	1.61713	1.59164	1.56537	1.55866	1.52868	1.52177	1.50823	1.49554	1.47149	1.46193	1.45143	1.43607
		1	0.993733	0.997741	0.998734	0.999013	0.997506	1.00616	1.00383	1.46425	2.00458	2.1552	2.16768	2.18214	2.1654	2.15439	2.12462	2.08908	2.07145	2.04753	2.01378	1.97845	1.96852	1.94645	1.90598	1.88464	1.85667	1.83817	1.80388	1.78912	1.75385	1.7328	1.71914	1.69012	1.66588	1.64749	1.63253	1.61713	1.59164	1.56537	1.55866	1.52868	1.52177	1.50823	1.49554	1.47149	1.46193	1.45143	1.43607
		1	1.00021	0.995971	1.00198	0.999955	0.999045	1.00082	1.01265	1.41244	1.70545	1.82047	1.85003	1.84643	1.85366	1.83733	1.83223	1.81666	1.81125	1.80514	1.77957	1.76683	1.75483	1.74258	1.72158	1.71222	1.69311	1.68919	1.65737	1.65642	1.64306	1.62069	1.60728	1.58679	1.57343	1.55705	1.55014	1.54349	1.52432	1.50943	1.50252	1.49287	1.46353	1.47512	1.45914	1.43616	1.42814	1.41848	1.40783
	+ Thapsigargin	1	0.998614	1.00474	1.00407	0.994791	0.997549	0.996825	0.993659	1.01884	1.0247	1.02749	1.03098	1.03854	1.04282	1.04647	1.03802	1.04006	1.05114	1.04353	1.04502	1.04854	1.03916	1.0379	1.03731	1.03528	1.02858	1.02599	1.02514	1.02201	1.02076	1.01616	1.00666	1.01338	1.0084	0.995175	0.99823	0.993045	0.993512	0.991072	0.980246	0.979906	0.97631	0.9842	0.97259	0.967395	0.957919	0.961485	0.964874
		1	0.995469	0.995123	0.997598	0.999993	0.998563	0.995336	0.997655	1.02277	1.02562	1.02792	1.02971	1.03669	1.03054	1.03608	1.02993	1.03585	1.02962	1.02471	1.02922	1.01995	1.02328	1.0115	1.02197	1.00971	1.01364	1.01164	1.00141	1.00017	1.00628	1.00036	0.994065	0.994458	0.988271	0.9856	0.984781	0.981155	0.974526	0.978088	0.972999	0.975337	0.968218	0.969097	0.967527	0.968651	0.966891	0.965927	0.952408
		1	1.00536	0.995916	1.0031	1.00255	0.996998	1.0047	1.00906	1.02218	1.01738	1.01671	1.02224	1.02798	1.01675	1.02541	1.01546	1.01419	1.00472	1.01653	1.00914	1.00801	1.00455	0.992389	0.998703	0.997136	0.988042	0.987463	0.981394	0.984563	0.980142	0.980383	0.972692	0.972699	0.973481	0.971376	0.962568	0.960715	0.95193	0.959338	0.961214	0.955898	0.95954	0.955753	0.953619	0.943415	0.949912	0.951647	0.941182
		1	1.00639	1.01181	1.00088	1.00666	1.00977	0.998226	1.03164	1.03494	1.036	1.03443	1.03491	1.04182	1.03968	1.02768	1.035	1.03185	1.03109	1.03057	1.02512	1.0291	1.02384	1.02287	1.01507	1.02122	1.0146	1.00839	1.0089	1.00004	0.995973	0.991486	0.995379	0.993714	0.983193	0.9864	0.982563	0.982141	0.980462	0.974672	0.975196	0.970251	0.976523	0.977762	0.963074	0.964162	0.96684	0.95897	0.958608
		1	1.00147	1.00221	1.00677	1.00365	1.00965	0.99545	1.00625	1.01563	1.01483	1.02137	1.01884	1.03021	1.01752	1.02636	1.02834	1.02397	1.01842	1.019	1.01836	1.01722	1.01633	1.00521	1.01782	1.01187	1.01246	1.00091	1.00705	1.00592	1.00017	1.00337	0.994988	1.00145	0.994591	0.996031	0.989719	0.985179	0.989515	0.986367	0.982653	0.975152	0.983098	0.977841	0.982442	0.979706	0.971964	0.969859	0.971896
		1	1.00275	1.00913	1.00275	1.00176	0.999111	0.999556	1.00922	1.01598	1.0132	1.01348	1.01591	1.00898	1.01852	1.01573	1.01341	1.01841	1.01807	1.01797	1.01638	1.00759	1.0065	1.00826	1.00772	1.00619	0.995964	1.00543	0.997526	0.991571	0.998866	0.994399	0.997687	0.991487	0.994395	0.987892	0.986313	0.991447	0.991194	0.989245	0.983492	0.989602	0.994426	0.978373	0.976626	0.979763	0.986835	0.984899	0.978891
		1	0.99357	1.00149	0.995026	1.00034	0.995498	1.00082	1.01681	1.01596	1.0087	1.01119	1.01474	1.01672	1.01594	1.00765	1.01757	1.01517	1.00432	1.0195	1.00375	1.01154	1.0014	1.00359	0.998473	0.998607	0.997875	0.999472	0.999458	0.991094	0.987287	0.993996	0.98581	0.978546	0.988149	0.978856	0.992399	0.984132	0.978268	0.976569	0.979967	0.984044	0.97868	0.983939	0.975841	0.966323	0.974677	0.971036	0.975412
		1	0.992229	0.992122	0.992482	0.992081	0.989849	0.996223	0.987731	1.01769	1.0146	1.01589	1.01982	1.0087	1.01792	1.01526	1.01638	1.02306	1.01089	1.00634	1.00658	1.01104	1.0074	1.00325	1.00747	1.00775	1.00387	1.00646	0.99285	1.0082	0.995667	1.00201	0.996381	0.995502	0.988256	0.991809	0.98968	0.983078	0.985237	0.98342	0.97851	0.980588	0.982015	0.981559	0.98	0.977888	0.971007	0.973449	0.975273
fig. S2C
Compound	Time (s)	1.2294	3.7334	6.247	8.7398	11.2038	13.7158	16.2198	18.7334	21.2358	23.7494	26.2422	28.7158	31.2198	33.7222	36.2358	38.7398	41.2518	43.7446	46.2086	48.7222	51.2246	53.7382	56.2422	58.7542	61.2486	63.7318	66.2342	68.7382	71.2518	73.7542	76.2678	78.7606	81.2342	83.7366	86.2406	88.7542	91.2566	93.7702	96.263	98.7462	101.25	103.754	106.266	108.77	111.273	113.767	116.241	118.743
Dexamethasone Phosphate	+ Vehicle	1	0.995393	1.00427	0.997069	1.00327	0.999466	1.00259	0.994103	0.99581	1.0029	1.18246	1.4826	1.6285	1.70488	1.73073	1.74735	1.74466	1.74833	1.73675	1.71987	1.70337	1.68938	1.67112	1.65515	1.63966	1.61754	1.60004	1.58806	1.56955	1.55628	1.53384	1.51814	1.50673	1.48471	1.47983	1.46767	1.4355	1.43329	1.41701	1.39074	1.38485	1.37724	1.35254	1.33144	1.33906	1.32378	1.32251	1.3
		1	0.997633	1.00333	0.995102	1.00259	1.00134	1.00134	1.00331	0.945889	0.975501	1.21431	1.49245	1.65075	1.70792	1.72799	1.72967	1.72798	1.7261	1.71255	1.70599	1.69091	1.67513	1.6586	1.64259	1.6233	1.61306	1.59973	1.57985	1.56086	1.53559	1.52456	1.51957	1.50152	1.48177	1.47439	1.45719	1.44335	1.41701	1.40587	1.40428	1.39171	1.37103	1.36008	1.35138	1.32594	1.32533	1.30235	1.30633
		1	1.00476	0.999108	1.00172	0.999157	0.995258	1.01221	0.990292	0.937734	1.00359	1.26758	1.49258	1.60324	1.67092	1.68429	1.68818	1.69014	1.67837	1.66266	1.65481	1.64619	1.63455	1.61397	1.59839	1.58172	1.56258	1.5454	1.53703	1.52215	1.49952	1.49136	1.47079	1.45439	1.43973	1.43086	1.42025	1.38708	1.39326	1.37585	1.36239	1.35823	1.34327	1.32534	1.31638	1.31111	1.29984	1.28453	1.26498
		1	0.998141	1.00614	0.998457	0.996536	1.00073	1.00123	1.00375	0.97344	1.0531	1.32085	1.53613	1.63724	1.69177	1.70938	1.72343	1.71505	1.70803	1.69606	1.6866	1.6816	1.65886	1.66151	1.64728	1.6107	1.61216	1.59641	1.5828	1.56703	1.55229	1.52921	1.51134	1.51094	1.49157	1.47665	1.47263	1.45297	1.45097	1.42383	1.42556	1.40029	1.38589	1.37919	1.37612	1.35421	1.34402	1.34284	1.33802
		1	0.997928	1.00212	1.00143	1.00072	1.00082	1.01072	0.993924	0.982372	1.04825	1.23398	1.48313	1.6235	1.69761	1.72014	1.70248	1.70603	1.71966	1.69871	1.68068	1.66899	1.63588	1.67094	1.60559	1.6101	1.5939	1.55727	1.58393	1.53251	1.53204	1.4937	1.47948	1.49217	1.46595	1.46164	1.45115	1.43137	1.41448	1.40839	1.39175	1.36428	1.3757	1.33646	1.33002	1.33269	1.34163	1.28824	1.30263
		1	0.99775	1.00049	0.996902	1.00146	0.997446	1.00648	1.00114	0.978157	0.985654	1.3081	1.49118	1.6072	1.70085	1.71947	1.69089	1.73774	1.7282	1.70103	1.71248	1.66917	1.64725	1.64894	1.62142	1.5931	1.61555	1.54662	1.57982	1.54033	1.51025	1.52956	1.50298	1.47968	1.46589	1.45209	1.45472	1.42164	1.39892	1.41014	1.421	1.39695	1.36221	1.33996	1.33484	1.32601	1.30057	1.285	1.30398
		1	0.997063	1.00304	0.998699	1.00306	0.998086	1.00433	0.991929	0.947168	1.03787	1.25086	1.49716	1.60675	1.67488	1.70422	1.69034	1.72276	1.73716	1.67723	1.66968	1.64762	1.66994	1.65596	1.65018	1.63557	1.58984	1.599	1.57274	1.56213	1.50248	1.4939	1.51129	1.4963	1.46275	1.47231	1.4556	1.39954	1.39449	1.38414	1.38846	1.37497	1.35287	1.37206	1.35557	1.33337	1.31311	1.31143	1.26687
		1	0.997647	1.00534	0.996233	0.997159	0.996935	1.0029	1.00074	0.974514	1.05059	1.31866	1.50886	1.62819	1.70518	1.71411	1.69768	1.73116	1.74735	1.70389	1.67747	1.6828	1.6724	1.65766	1.64075	1.61369	1.60938	1.57167	1.58001	1.5362	1.5543	1.52286	1.50298	1.46575	1.45245	1.47419	1.44905	1.44825	1.42221	1.41705	1.39978	1.40024	1.36181	1.36885	1.3324	1.33099	1.31888	1.30614	1.27222
	+ YM254890	1	0.999049	1.00095	0.998537	1.00147	1.00692	0.998405	1.00741	0.998873	1.04161	1.0278	1.03795	1.02991	1.02365	1.02248	1.01944	1.02105	1.01718	1.01114	1.01164	1.01203	1.0142	1.00351	1.00352	0.99311	1.00479	0.989348	0.998065	0.997521	0.991857	0.993735	0.986923	0.985774	0.98501	0.973675	0.985966	0.97187	0.977694	0.978138	0.987375	0.97402	0.971286	0.973175	0.96758	0.968244	0.959812	0.962089	0.966227
		1	0.989591	0.995267	1.0078	0.99814	1.0092	0.998002	1.00388	1.00567	1.01268	1.03132	1.03343	1.03818	1.03555	1.04749	1.05001	1.03964	1.0358	1.03536	1.04381	1.0423	1.03786	1.03127	1.03775	1.02731	1.03206	1.02923	1.02638	1.02675	1.02347	1.01583	1.01571	1.01464	1.00922	1.00696	1.00657	1.0044	0.996546	1.00268	0.996141	0.988948	0.992767	0.98396	0.99174	0.971204	0.980133	0.9797	0.973874
		1	1.00106	0.997205	0.994858	1.00279	1.00408	1.00255	0.993213	0.994765	1.0015	1.0223	1.0329	1.05123	1.05675	1.04775	1.05292	1.04962	1.05401	1.0505	1.05192	1.04664	1.04421	1.05143	1.04583	1.04282	1.03839	1.02979	1.02487	1.02997	1.02034	1.01823	1.03076	1.01514	1.01787	1.01008	1.00671	1.00423	0.999965	0.989577	0.99375	0.996495	0.993622	0.993526	0.986199	0.97953	0.974864	0.975746	0.975967
		1	0.994248	0.998232	1.003	1.00246	1.00206	1.0082	0.998359	0.991069	1.00751	1.01673	1.02426	1.02645	1.03992	1.0415	1.03915	1.04124	1.03718	1.03559	1.04301	1.03416	1.0376	1.02957	1.02733	1.0276	1.03002	1.02399	1.02359	1.02419	1.00875	1.00384	1.00158	1.00333	1.00811	0.995523	0.991922	0.988572	0.984918	0.991012	0.983247	0.979492	0.975724	0.975337	0.972897	0.969951	0.974352	0.967498	0.966227
		1	0.998614	0.999227	1.0054	0.999125	1.00326	1.00568	1.00631	0.996963	1.01391	1.01923	1.02801	1.0446	1.04561	1.04545	1.04862	1.03191	1.04888	1.01539	1.01934	1.02537	1.03398	1.02502	1.02642	1.02661	1.01063	0.996711	1.01808	1.00202	1.00619	1.01598	0.995499	1.00672	0.99974	1.00469	1.00204	1.00125	0.998095	0.980091	0.983846	0.97817	0.982354	0.982133	0.986013	0.975326	0.968128	0.969047	0.973293
		1	0.994304	0.99649	1.00115	1.00176	1.00856	1.00496	0.995291	1.00516	1.03681	1.01983	1.02952	1.03568	1.02764	1.04203	1.03081	1.03668	1.02642	1.04049	1.04175	1.03609	1.01936	1.04298	1.04148	1.0217	1.03509	0.995031	1.00602	1.02747	0.995437	1.01025	1.02081	0.997975	0.987717	0.980087	1.00356	0.978542	0.978498	0.987453	0.988015	0.978304	0.990244	0.990675	0.968688	0.97703	0.975518	0.975779	0.967728
		1	0.991132	0.998826	1.00676	0.999847	1.00296	1.00252	1.00371	0.99293	1.03153	1.0253	1.02926	1.0271	1.04858	1.03479	1.03621	1.0445	1.02721	1.04844	1.02156	1.0287	1.02093	1.01054	1.00662	1.00066	1.01575	1.00079	1.02101	1.00916	0.995801	1.00203	1.03038	0.991649	1.0029	0.987582	0.99725	0.975819	0.988365	0.983579	0.987581	0.984988	0.971397	0.973907	0.970156	0.972774	0.96753	0.972238	0.969968
		1	0.996386	0.998775	1.00581	0.998859	1.00696	1.00197	1.00299	0.998098	1.00696	1.02695	1.03211	1.04362	1.02525	1.0298	1.04119	1.03886	1.04223	1.02314	1.03645	1.03566	1.01698	1.04213	1.03493	1.00006	1.00635	1.02616	1.00142	1.02282	1.02113	0.999752	1.01235	1.0024	1.01416	0.979975	0.991927	0.983691	0.993726	0.98929	0.996086	0.984368	0.982915	0.981859	0.984091	0.973528	0.962435	0.97229	0.970832
	+ Vehicle	1	1.00332	1.00143	0.999661	0.99559	0.995578	0.999613	0.995326	0.997678	0.954635	1.04262	1.18949	1.25831	1.30773	1.31337	1.33036	1.33198	1.32605	1.32887	1.31657	1.31618	1.29757	1.28389	1.27713	1.27737	1.261	1.23511	1.23336	1.22863	1.21037	1.19193	1.19334	1.18033	1.17006	1.16603	1.15327	1.13561	1.13157	1.12837	1.11854	1.11294	1.10413	1.08966	1.0794	1.08424	1.06965	1.07078	1.05186
		1	0.996189	1.00012	0.999364	1.0104	0.993929	1.01277	1.00847	0.941034	0.979419	1.13205	1.27797	1.3558	1.40006	1.40569	1.41586	1.42461	1.41316	1.41451	1.4177	1.40647	1.39916	1.38466	1.38177	1.37454	1.35625	1.35054	1.33825	1.324	1.30986	1.30317	1.29418	1.27624	1.25772	1.26066	1.24942	1.23355	1.22994	1.21835	1.20542	1.19932	1.18163	1.17726	1.1649	1.15402	1.14276	1.14493	1.12763
		1	0.999778	1.00023	0.99376	1.00116	1.00507	1.00452	1.01014	0.949447	0.961729	1.0851	1.22312	1.28483	1.32602	1.33886	1.34976	1.35852	1.36524	1.35177	1.34292	1.3354	1.34278	1.33224	1.33421	1.31963	1.31453	1.3014	1.27849	1.27927	1.27449	1.25774	1.24411	1.24586	1.22919	1.20855	1.19731	1.19701	1.19072	1.17173	1.1674	1.14962	1.14821	1.14174	1.13477	1.12345	1.11056	1.10819	1.09773
		1	0.992443	1.00208	0.998418	1.00351	1.00355	1.00415	0.997668	0.977462	1.02448	1.16856	1.29496	1.35159	1.38798	1.40824	1.41905	1.42676	1.42692	1.42048	1.41414	1.42179	1.40984	1.41704	1.39044	1.39785	1.3829	1.37482	1.36369	1.3473	1.34172	1.34259	1.32191	1.30967	1.30806	1.29831	1.2801	1.27758	1.27535	1.24838	1.25305	1.24152	1.22663	1.22095	1.21233	1.2085	1.19716	1.19673	1.17709
		1	1.00228	1.00084	0.998482	1.00138	0.997701	1.01124	1.0092	0.976242	0.97121	1.08785	1.26561	1.28096	1.33565	1.39855	1.36451	1.42354	1.36055	1.40988	1.35701	1.41629	1.29945	1.37402	1.3743	1.31518	1.30489	1.26196	1.25754	1.29638	1.33083	1.25501	1.309	1.21704	1.19608	1.28458	1.19893	1.168	1.2111	1.19903	1.24663	1.21135	1.18238	1.19914	1.15588	1.17253	1.15114	1.18722	1.08553
		1	0.994356	1.00109	0.997589	0.997636	1.00479	1.00381	0.998315	0.969815	1.01014	1.14477	1.23672	1.30997	1.34719	1.37358	1.40301	1.38545	1.34438	1.34182	1.40491	1.40299	1.37649	1.32325	1.31769	1.37383	1.33489	1.31794	1.28044	1.23304	1.23798	1.19615	1.31792	1.18052	1.18112	1.22463	1.19866	1.21242	1.25288	1.16563	1.20901	1.21841	1.11049	1.22027	1.13647	1.15765	1.07466	1.07946	1.14516
		1	0.99365	1.00176	0.993912	1.00838	0.997686	1.01079	1.00271	0.947656	1.01463	1.15634	1.28013	1.34112	1.35079	1.34682	1.34598	1.38646	1.40933	1.37444	1.36338	1.35173	1.39783	1.39542	1.36181	1.3137	1.36879	1.32336	1.25955	1.33543	1.23988	1.33863	1.23676	1.27995	1.24914	1.17754	1.16671	1.14766	1.24434	1.21065	1.12396	1.13189	1.21353	1.14993	1.20085	1.09817	1.19101	1.17654	1.13902
		1	0.994218	1.00195	0.994787	0.99643	0.998113	1.00077	1.00036	0.977314	0.97795	1.07805	1.27151	1.27277	1.37814	1.33224	1.40092	1.34005	1.41609	1.4037	1.31828	1.39457	1.3788	1.35497	1.30297	1.28469	1.35803	1.23572	1.33325	1.26419	1.28747	1.26413	1.26562	1.30438	1.29787	1.29618	1.22805	1.22328	1.22237	1.19334	1.18621	1.20453	1.15315	1.10781	1.17839	1.13054	1.19614	1.19579	1.08181
	+ U73122	1	0.99992	0.993735	1.0036	1.00275	0.999923	0.998075	1.00689	1.00449	1.0109	1.02148	1.03811	1.04961	1.06284	1.08008	1.08606	1.09347	1.10543	1.11453	1.11719	1.12448	1.14187	1.13964	1.15281	1.15555	1.1686	1.15947	1.1676	1.16791	1.18257	1.17843	1.17858	1.18263	1.19011	1.18751	1.19653	1.19107	1.19341	1.19789	1.19913	1.19765	1.19668	1.18982	1.2037	1.20261	1.19822	1.19747	1.20277
		1	1.0009	1.00338	0.993961	1.0059	0.995851	0.999238	1.00662	0.994822	1.00157	1.01237	1.02304	1.02653	1.03948	1.04741	1.05512	1.06256	1.05992	1.07687	1.0771	1.08471	1.08243	1.0941	1.09545	1.10215	1.10224	1.09931	1.1118	1.11505	1.10991	1.1103	1.11475	1.12042	1.11984	1.12972	1.12216	1.12362	1.12486	1.13348	1.13027	1.12978	1.13019	1.13922	1.13033	1.13665	1.13832	1.13212	1.13875
		1	0.993738	0.996713	1.00483	0.995558	1.00916	1.00327	0.997643	0.982182	1.01101	1.03637	1.04532	1.06171	1.0709	1.08666	1.10383	1.11921	1.12466	1.137	1.11698	1.15292	1.14444	1.15849	1.15354	1.15522	1.16418	1.17534	1.17927	1.16261	1.1765	1.17827	1.19247	1.1882	1.18204	1.20243	1.19697	1.20073	1.19482	1.20085	1.20249	1.20872	1.19932	1.19456	1.20173	1.20691	1.20205	1.2125	1.20495
		1	1.0038	0.995361	0.99772	0.998802	1.00432	0.993991	0.999528	1.00419	1.03139	1.04192	1.06113	1.06356	1.08332	1.08699	1.10192	1.1132	1.12933	1.13469	1.12426	1.14594	1.15002	1.1548	1.15955	1.15983	1.16816	1.16606	1.16865	1.18184	1.17964	1.17417	1.18011	1.18471	1.17578	1.18203	1.19136	1.1797	1.19153	1.19536	1.19441	1.19709	1.19871	1.1904	1.19878	1.20089	1.19616	1.19823	1.20115
		1	0.995342	0.995637	0.998907	0.999095	1.0048	1.00264	1.0001	0.990303	1.00299	1.02699	1.02569	1.05176	1.05974	1.08505	1.05561	1.11224	1.08931	1.09868	1.11732	1.0904	1.12122	1.13434	1.12965	1.14112	1.10904	1.12596	1.12241	1.12468	1.11314	1.12064	1.17029	1.1561	1.13939	1.18815	1.17674	1.18701	1.19365	1.14221	1.15083	1.1913	1.1589	1.15057	1.16739	1.17786	1.15625	1.19066	1.20418
		1	1.0009	0.994575	0.994708	1.0015	1.00496	1.00104	1.00432	1.00369	1.01871	1.0382	1.02748	1.05473	1.07424	1.07572	1.08223	1.0777	1.0641	1.13358	1.11573	1.10679	1.10161	1.11207	1.11976	1.12816	1.14135	1.14032	1.11255	1.17363	1.1296	1.1637	1.18187	1.14	1.13656	1.1412	1.18205	1.14802	1.18214	1.19306	1.15035	1.16258	1.16194	1.19377	1.13854	1.17209	1.18765	1.17798	1.20285
		1	0.994836	0.997202	0.997373	1.00128	1.00045	0.994605	1.00543	1.00086	1.01658	1.03465	1.04049	1.05379	1.04908	1.04867	1.09838	1.10354	1.08546	1.12251	1.11751	1.1466	1.08539	1.10972	1.15029	1.15501	1.12536	1.15298	1.13233	1.13697	1.12931	1.15655	1.15904	1.1411	1.18811	1.18325	1.16528	1.15914	1.14143	1.17864	1.18466	1.14725	1.1901	1.18925	1.15703	1.18692	1.15502	1.20892	1.14531
		1	1.00062	0.996744	0.998984	0.998223	0.996561	1.00301	1.00338	0.992118	1.02886	1.02835	1.04388	1.03971	1.04171	1.06547	1.10057	1.105	1.06468	1.12705	1.08047	1.14034	1.12479	1.14817	1.15746	1.13393	1.11821	1.14512	1.17213	1.16901	1.13119	1.11233	1.1909	1.12408	1.12479	1.14301	1.18332	1.13588	1.17617	1.13905	1.18928	1.15048	1.18047	1.1616	1.13617	1.17847	1.17174	1.2087	1.176
	+ Vehicle	1	0.999643	0.997909	0.999106	1.00334	0.997401	1.00554	1.00351	0.980208	1.01888	1.22753	1.5054	1.65513	1.73332	1.76726	1.77308	1.76959	1.76856	1.76349	1.74788	1.73346	1.7002	1.689	1.67217	1.65275	1.64612	1.61583	1.59761	1.58565	1.56008	1.54554	1.5235	1.51812	1.48495	1.47484	1.46011	1.45091	1.43256	1.41267	1.39416	1.37956	1.36586	1.35036	1.33869	1.32448	1.30436	1.29359	1.28411
		1	0.992915	1.00164	0.998018	1.0053	1.00212	1.00227	1.00012	1.00183	1.01706	1.20048	1.45661	1.61417	1.69622	1.73731	1.74927	1.74981	1.74705	1.73352	1.72295	1.70135	1.69611	1.67324	1.67328	1.65066	1.62343	1.61449	1.58803	1.58873	1.56052	1.54347	1.53962	1.51525	1.50353	1.48013	1.47464	1.46206	1.44636	1.43206	1.41944	1.39741	1.38242	1.36319	1.36395	1.33691	1.33549	1.32679	1.31796
		1	1.00182	0.997126	1.00116	1.00002	0.999871	1.00599	1.00448	0.981021	1.0403	1.33273	1.54973	1.66672	1.72229	1.72841	1.74628	1.73225	1.72629	1.71401	1.69903	1.66907	1.67098	1.6561	1.63066	1.61631	1.58322	1.575	1.56028	1.53171	1.51964	1.50693	1.48761	1.47624	1.4578	1.43572	1.43501	1.40004	1.38927	1.37794	1.36766	1.34528	1.33825	1.32364	1.31336	1.29031	1.28179	1.26556	1.25514
		1	1.00372	1.00182	1.00084	1.00425	0.98937	0.989971	1.00236	0.986806	1.05669	1.32017	1.52752	1.643	1.66586	1.68024	1.68878	1.68971	1.67327	1.66367	1.65158	1.64636	1.62522	1.60218	1.58705	1.57669	1.56483	1.54713	1.53047	1.5125	1.49808	1.47287	1.46755	1.44228	1.43381	1.41688	1.40568	1.3924	1.38027	1.36088	1.35844	1.34552	1.33133	1.30735	1.30443	1.29287	1.28107	1.2625	1.24829
		1	0.996067	0.997781	0.998276	1.00253	0.995909	1.00428	1.00241	0.995405	1.03928	1.20778	1.50456	1.65837	1.67722	1.72239	1.73957	1.72033	1.67829	1.73437	1.68501	1.67389	1.63332	1.63681	1.66606	1.64146	1.62779	1.57036	1.53238	1.56426	1.51718	1.5102	1.48672	1.46822	1.48461	1.42013	1.46356	1.43117	1.43901	1.4091	1.41383	1.38092	1.37244	1.31328	1.32785	1.3328	1.30205	1.29176	1.31085
		1	1.00359	0.999934	0.999215	1.00094	0.996935	0.996622	1.00285	0.983028	1.02124	1.24331	1.51688	1.64563	1.68198	1.69806	1.69386	1.71048	1.71072	1.72837	1.71736	1.66002	1.64135	1.66269	1.64359	1.64656	1.59612	1.5901	1.57854	1.54565	1.55434	1.52288	1.53771	1.48512	1.44208	1.46965	1.46933	1.46068	1.44434	1.42508	1.38764	1.35291	1.33916	1.3237	1.33209	1.30214	1.33542	1.27484	1.25585
		1	0.996495	1.00001	1.00087	1.00335	0.997455	1.00278	1.00342	0.994346	1.05221	1.21908	1.47906	1.64269	1.688	1.72007	1.71111	1.70251	1.69053	1.75081	1.68867	1.72926	1.69046	1.67523	1.5943	1.64724	1.60924	1.54903	1.54703	1.57034	1.54856	1.47914	1.51214	1.48439	1.45866	1.46639	1.45047	1.42767	1.40941	1.39091	1.40713	1.37955	1.3747	1.35399	1.35847	1.29174	1.29585	1.2701	1.26123
		1	0.99861	0.997825	0.998704	1.00353	0.998829	0.991268	1.00442	0.990069	1.04899	1.27015	1.53902	1.64447	1.72661	1.71269	1.76711	1.70719	1.74406	1.6758	1.72812	1.68247	1.63989	1.65289	1.59705	1.57878	1.60262	1.54862	1.56279	1.58183	1.50964	1.48072	1.50334	1.4501	1.45468	1.43467	1.42691	1.43281	1.43639	1.40294	1.38496	1.39097	1.33912	1.34312	1.33969	1.32575	1.32906	1.28735	1.30235
	+ Thapsigargin	1	0.991536	1.00852	0.997767	1.00217	1.0006	1.01105	1.00422	1.00667	1.00426	1.00859	1.0066	1.00725	1.00971	1.01353	1.00291	1.01223	1.01138	1.01711	1.0052	1.00616	1.01236	1.00414	1.00947	1.00775	1.01255	1.00194	0.999291	1.006	0.996337	0.991649	0.993604	0.985722	0.997151	0.985411	0.983313	0.981447	0.980791	0.979068	0.977758	0.973337	0.970173	0.970379	0.961653	0.965038	0.961386	0.960538	0.954904
		1	1.00015	1.00186	1.00598	0.988615	1.0034	1.00724	0.992464	0.997357	0.995975	1.00008	1.00507	0.997576	0.999793	0.994219	1.00086	1.00361	0.99972	0.993685	0.996071	0.991757	0.979216	0.992986	0.98419	0.983699	0.983564	0.972253	0.971765	0.973075	0.967125	0.970128	0.966606	0.963418	0.965296	0.951642	0.948039	0.949279	0.948557	0.940664	0.942976	0.938187	0.943391	0.930739	0.926602	0.921958	0.922477	0.915659	0.927524
		1	1.00338	0.997098	1.00247	1.0007	0.996354	0.998534	0.994687	0.968855	0.975815	0.97879	0.98081	0.976586	0.979365	0.980074	0.990275	0.986591	0.987691	0.977385	0.974605	0.97468	0.981624	0.971748	0.981033	0.975114	0.968417	0.966444	0.956462	0.971086	0.959777	0.955186	0.958959	0.959707	0.958008	0.944801	0.946308	0.947619	0.937261	0.939563	0.937199	0.936741	0.923921	0.927522	0.924105	0.922191	0.93366	0.92021	0.921772
		1	1.00108	0.998388	1.00387	1.00378	0.992892	0.997848	0.99152	0.989042	0.993106	1.0047	0.999489	1.00607	1.0043	1.00982	1.01583	0.993682	1.0125	1.01058	1.00133	1.00279	0.997769	0.999248	1.00237	0.997727	0.996751	0.997513	0.99073	0.997848	0.981203	0.990846	0.992646	0.989884	0.976684	0.980334	0.974332	0.970147	0.97077	0.97806	0.974141	0.970021	0.963973	0.963698	0.959672	0.953028	0.951363	0.948388	0.952112
		1	0.998907	0.998927	1.00523	0.996112	0.999563	1.00036	1.00316	0.969435	0.979488	0.99938	0.988646	0.996486	1.00664	1.00198	1.01149	1.00023	0.993	1.0005	0.994428	0.990122	0.992161	0.989046	1.00144	0.990863	0.97855	0.999314	0.987063	0.986783	0.986293	0.991321	0.988876	0.969713	0.974818	0.951105	0.948678	0.977897	0.949187	0.945239	0.948274	0.95318	0.95845	0.952147	0.929693	0.961631	0.928635	0.92795	0.952551
		1	0.997041	0.997113	0.99962	1.00078	0.999718	1.00171	0.99783	1.00493	1.00117	0.999989	0.982442	0.987478	0.98183	1.00503	1.00188	1.00964	1.00868	0.987056	0.978472	0.9771	1.01084	0.972623	1.00774	0.99	1.00271	0.986295	0.990606	0.973605	0.976522	0.963416	0.988531	0.961392	0.992181	0.965827	0.98238	0.954832	0.939485	0.952145	0.95299	0.96736	0.930519	0.945785	0.947324	0.934436	0.932599	0.948888	0.936189
		1	0.998651	1.00176	0.998855	0.989935	0.993568	1.01065	1.0028	1.00328	0.989373	1.00702	1.00394	1.00226	0.985628	0.998025	1.01208	0.993757	0.995912	1.0033	0.987692	0.997894	1.00203	0.985049	0.993086	0.978478	0.980764	1.00184	0.996329	0.972118	0.985762	0.988349	0.97109	0.988494	0.975168	0.972068	0.955743	0.962046	0.949488	0.969669	0.966029	0.940584	0.952637	0.931046	0.936339	0.950631	0.93876	0.957996	0.944869
		1	0.991693	1.00751	1.00187	0.996393	0.995439	1.00287	1.00298	1.00025	1.00011	0.988863	1.0035	1.00212	0.996581	0.992273	1.00313	1.00459	0.993848	1.01457	0.986206	0.999161	1.01125	0.999006	0.993806	0.980042	0.982966	0.987305	0.996448	0.98719	0.988994	0.975198	0.961671	0.988197	0.991443	0.966726	0.974724	0.950763	0.946231	0.967948	0.961328	0.950239	0.961942	0.929686	0.940014	0.954087	0.927127	0.918025	0.922064
[truncated: 32 more columns]

## Sheet: fig. S4
fig. S4A
Compound	Concentration (mM)	Scratching bouts (each well represents individual mouse.)
Fospropofol	0	18	0	7
Fospropofol	1	16	12	11	28
Fospropofol	10	5	20	15	16
Fosphenytoin	0	21	6	18
Fosphenytoin	1	0	16	11	26	0	16
Fosphenytoin	10	3	4	1	0	26
Dexamethasone phosphate	0	16	13	7
Dexamethasone phosphate	1	5	12	10	47
Dexamethasone phosphate	10	2	30	18	13

## Sheet: fig. S7
fig. S7
Compound	Concentration (M)	1.95e-09	3.91e-09	7.81e-09	1.56e-08	3.13e-08	6.25e-08	1.25e-07	2.5e-07	5e-07	1e-06	2e-06	1.95e-08	3.91e-08	7.81e-08	1.56e-07	3.13e-07	6.25e-07	1.25e-06	2.5e-06	5e-06	1e-05	2e-05
Fospropofol	WT	5346.95	10530.6	9267.54	21324	29299.2	56022.5	96490.1	152100	190041	250882	244609
		6521.98	8981.76	11599.7	28869.2	31309.9	57189.8	96321.7	129974	163176	232214	246673
		5931.28	9599.26	10170.8	21303.6	24081.1	48533.4	82049.1	166066	182733	194658	213444
		22070.2	30619.8	36884.4	63745.9	184359	382536	595774	775519	842325	861126	843724
		17734.5	21413.5	25297.6	79152.7	156258	369774	576456	581976	701403	736707	777268
		16738	15842.1	28015.3	66409.6	180426	302326	419620	683610	751045	697307	613596
		13375	19726.2	14682.6	36485.8	74208.2	123092	224898	317574	375202	385223	318811
		17578.5	15050.8	21560.1	36662.8	66960.2	114256	215037	304633	356942	406436	308756
		9669.59	18116.6	15853.2	19473.7	41510.5	113554	183215	268745	335960	374152	419448
	S83L												10514	10747.5	14946.2	20632.5	28782.5	56396.3	117485	283549	407540	570843	570426
													14520.1	10454.1	9294.34	18156.2	29429.3	60357.7	143864	253268	468206	633653	578197
													8567.12	12552.8	13417.8	27308.9	28436.7	54431.5	127914	251790	450720	614122	639667
													9483.12	13100.5	19898.6	50626.6	111762	266530	530753	906014	1355419	1590075	1791802
													17760.9	20055.9	30205.8	60480.9	113697	254615	489488	876206	1286075	1551545	1676170
													17957.2	18705.8	30243.6	43086.1	111782	266759	488203	872479	1270466	1573880	1671132
													14106.7	15801.3	23582.8	41288.7	49525.7	98954.5	214593	401910	563135	728467	592554
													18248.8	16275.7	20002.4	36240.3	41279.2	110732	203880	375325	473189	709998	598891
													16344.1	13807	22818	40252.6	53368	101355	189396	347600	565467	669765	664858
Compound	Concentration (M)	1.95e-07	3.91e-07	7.81e-07	1.56e-06	3.13e-06	6.25e-06	1.25e-05	2.5e-05	5e-05	0.0001	0.0002	3.91e-06	7.81e-06	1.56e-05	3.13e-05	6.25e-05	0.000125	0.00025	0.0005	0.001	0.002	0.004
Fosphenytoin	WT	22724.6	25803.9	52955.5	119282	259763	528451	795954	1076811	1071085	942731	897926
		18390.5	22965.5	42723	102488	243320	443530	695772	861577	896572	894246	805208
		17083.6	20401.3	43213.9	81549.3	251368	429228	591944	844388	923510	772701	685441
		8378.77	7839.11	12950.5	24892.1	44035.9	96221.6	183925	253810	288720	326668	256156
		6259.78	19602.9	16037.6	17734.6	50243.2	87656.1	143683	219862	283304	288202	239920
		6305.82	8224.03	11551.5	19298.5	45345.4	66266.7	151143	200044	244853	233769	225546
		12291.8	24524.9	30971.1	55751	138332	291383	437126	648692	667677	534832	318639
		11793.8	14963.1	30307.2	73836.3	159511	234158	336645	547623	558954	581310	3171525
		15486	12930.4	28437.7	53034.5	149195	300136	507439	531932	627391	583017	44935
	S83L												13508.2	22144.4	54620.8	198387	644734	1500345	2309244	3094672	3194927	3749873	2851998
													16189.8	31267.6	55257.1	180205	659539	1337046	2438974	3169559	3202975	3571246	2998820
													18368.9	23364.7	68081.9	220454	647956	1517310	2260938	2824560	3421887	3372208	3134679
													14754.9	9967.06	18104.1	39021.7	87801.9	250052	524727	915447	1059050	1358962	1258459
													7940.14	14972.3	21454.6	31915.3	74073.9	253460	460757	870388	1086825	1203034	1272732
													9488.78	21528.8	13510.6	32986.9	87746.9	213524	480250	886744	1067548	1504302	1356268
													17786.7	27388.6	39603.3	96507.5	239726	579786	1001078	1465791	1850734	1686569	1569674
													16725.6	23521.5	42888	89824.8	229383	534792	966214	1447165	1628158	1838795	1612970
													16301.1	22191.5	40258.8	100978	201212	545608	954440	1478274	1470142	1612874	1391824
Compound	Concentration (M)	1.95e-08	3.91e-08	7.81e-08	1.56e-07	3.13e-07	6.25e-07	1.25e-06	2.5e-06	5e-06	1e-05	2e-05	4.88e-07	9.77e-07	1.95e-06	3.91e-06	7.81e-06	1.56e-05	3.13e-05	6.25e-05	0.000125	0.00025	0.0005
Dexamethasone phosphate	WT	12776.3	27422.6	51696.2	90274.3	206524	429229	602946	847770	824071	784365	762545
		12643.4	28775.2	41442.4	86197.5	190651	341757	584968	681369	695705	707349	743129
		15343.9	22489.1	32477.1	69493.8	156776	316008	507422	772177	767958	675197	659708
		7428.11	11090.4	21788.5	20159.3	48703.8	104207	177591	244991	292349	326069	322561
		8932.14	6877.36	15041.5	31336.6	49070.5	82658.7	150175	198828	258081	292280	311652
		10478.3	13745.8	14167.5	17206.2	43241	97459.9	145230	215253	263803	296055	232929
		10504.9	18286.4	33663.9	48782.4	116046	233121	343525	147812	577292	493860	467341
		11652.5	16144.5	30003.9	60137.4	118152	214733	409728	132839	514708	515269	498553
		11643.8	20769.2	24638.8	48414	113284	237806	330913	1199543	458983	531528	550370
	S83L												12501.1	10809.1	12242.4	17783.4	50075.4	157568	461597	1012042	1652145	2354104	2555972
													10695.2	10517.2	11212.5	14074.4	60329.2	163885	406132	955923	1787402	2195276	2623325
													12771.6	10379.6	17546.1	21781.9	54999.4	145471	406954	1014949	1765532	2226790	2709927
													11973.5	9580.9	13050	12660.3	55889	140219	514072	1186493	1622628	2054373	2579678
													12450.1	11651.3	19405.9	15310.5	54343.5	144110	425104	857348	1982992	1974557	2796512
													11544.2	10473.7	8545.09	25668.9	55171.6	182596	335507	939073	1599459	2747241	2513035

## Sheet: fig. S8
fig. S8
Compound	Concentration (M)	8e-05	4e-05	2e-05	1e-05	5e-06	2.5e-06	1.25e-06	6.25e-07	3.13e-07	1.56e-07	7.81e-08	3.91e-08	1.95e-08
Deoxycholic Acid	WT	92.4141	79.5893	71.2909	59.9749	41.492	13.202	6.41241	7.92121	10.9388	7.92121	2.6404	7.54401	6.03521
		116.178	120.327	106.371	95.4317	66.3873	34.7024	9.05281	12.4476	14.3336	10.5616	10.9388	12.4476	7.92121
		110.52	114.292	89.0193	95.8089	54.694	19.2372	16.5968	10.9388	12.8248	10.1844	8.29841	7.16681	6.03521
		128.541	102.66	93.6017	94.8958	72.2502	25.665	24.371	15.9597	20.4889	10.1366	17.9008	8.19554	10.1366
		107.189	88.4256	82.6024	72.8972	63.1919	35.3702	17.2538	16.6068	8.84256	12.0776	11.4306	8.84256	1.72538
		124.011	73.5442	99.4249	63.839	61.2509	38.6053	19.8418	10.1366	10.1366	5.60748	4.31344	8.84256	11.4306
		110.142	112.811	91.1922	74.1103	57.8292	28.4698	24.1993	26.0676	24.1993	30.0712	26.3345	27.1352	24.4662
		118.15	92.2598	84.5196	66.9039	46.0854	27.9359	24.4662	22.331	28.7367	25.8007	16.9929	26.0676	19.9288
		104.27	92.7936	93.8612	64.7687	67.1708	22.331	20.1957	21.5302	15.6584	28.2029	20.4626	14.5907	19.395
	S83L	128.751	103.856	112.154	98.9522	77.0746	37.8458	13.3277	18.9857	16.7225	9.93294	12.5733	5.40654	3.89774
		124.979	128.374	102.724	105.742	75.1886	32.9422	17.0998	17.4769	12.1961	10.3101	14.0822	5.02934	6.91534
		109.137	124.602	105.742	77.0746	80.4694	38.9774	18.9857	18.2313	15.5909	18.6086	17.8542	9.93294	11.4417
		141.265	103.738	87.5629	99.2092	46.8009	25.4493	13.803	13.156	13.156	30.6255	10.5679	6.03882	7.33285
		125.737	86.2689	98.5622	70.7405	61.0352	22.8612	15.7441	7.33285	8.62689	4.74479	11.862	0.215672	4.09777
		128.325	99.2092	87.5629	72.0345	64.2703	23.5083	13.156	11.862	17.0381	4.09777	9.92092	2.15672	13.156
		97.5979	83.9858	89.3238	75.4448	54.0925	23.1317	18.3274	29.0036	24.1993	19.395	15.3915	16.9929	29.0036
		96.7972	93.8612	77.3132	62.3665	49.2883	16.726	22.8648	22.331	16.9929	18.3274	18.8612	11.9217	14.8576
		86.3879	71.9751	64.5018	57.2954	51.4235	18.0605	19.6619	12.7224	18.5943	8.98577	21.5302	14.5907	15.3915
Compound	Concentration (M)	0.0001	3.33333e-05	1.11111e-05	3.7037e-06	1.23457e-06	4.11523e-07	1.37174e-07	4.57247e-08	1.52416e-08	5.08053e-09	1.69351e-09	5.64503e-10	1.88168e-10
Nateglinide	WT	35.694	30.5949	24.2817	27.1955	30.8377	28.6524	27.1955	23.3104	22.5819	25.2529	28.6524	24.0389	11.6552
		35.9369	26.7098	22.5819	13.1121	18.6969	24.0389	22.5819	19.6682	14.8118	17.24	17.4828	12.3836	5.34197
		41.2788	26.9526	17.9684	12.6265	29.8665	24.7673	21.8535	20.3966	13.5977	18.4541	13.3549	13.1121	20.8822
		35.8092	27.1306	17.0446	19.6247	20.5629	19.6247	17.2791	19.1556	11.8843	9.06959	10.4769	5.78577	7.89679
		40.0313	32.2908	17.5137	11.6497	15.4027	16.3409	16.5755	19.3901	11.6497	7.66224	7.42768	6.48944	4.84754
		37.9203	31.1181	17.7482	10.946	15.4027	16.3409	19.8593	17.2791	11.8843	13.7607	10.946	10.946	6.95856
		38.3085	27.8607	24.3781	29.8508	29.3532	27.6119	34.3284	23.6318	28.3582	22.1393	29.602	14.4279	9.95025
		53.2338	30.3483	24.1293	23.6318	25.6219	19.6517	30.8458	25.8707	26.6169	31.3433	22.8856	14.6766	10.6965
	S83L	97.7742	86.8474	83.9336	67.9077	67.6649	37.3128	29.0571	15.945	10.3602	3.80413	13.274	7.93201	11.0886
		106.516	98.5026	92.675	72.5212	62.3229	34.1562	19.83	9.87454	8.66046	0.890328	17.8875	-1.53784	0.161878
		90.0041	120.356	77.8632	79.8058	54.0672	34.8847	13.7596	13.0312	9.63173	4.04695	-1.05221	1.13314	-2.26629
		113.135	84.9883	109.382	74.4331	65.5199	35.9656	24.2377	14.3862	10.3987	13.2134	7.58405	5.94214	-1.79828
		129.32	92.2596	101.642	86.3956	73.964	42.7678	20.9539	12.9789	8.28773	9.92963	9.22596	1.95465	4.30023
		97.4199	82.8773	83.3464	81.939	67.8655	43.9406	17.67	9.69507	11.1024	3.12744	3.59656	3.83112	1.95465
		113.764	77.6949	106.302	86.1526	65.2571	25.2073	15.257	12.0232	17.7446	13.267	8.78939	5.05804	9.03814
		124.212	91.1277	120.73	73.9635	79.9337	33.9138	24.2123	7.29685	12.272	12.272	14.5108	8.29187	2.81924
		98.8391	94.3615	100.829	79.9337	63.7645	35.4063	20.9784	10.0332	9.53566	9.78441	3.31675	3.31675	1.3267
Compound	Concentration (M)	0.0001	3.33333e-05	1.11111e-05	3.7037e-06	1.23457e-06	4.11523e-07	1.37174e-07	4.57247e-08	1.52416e-08	5.08053e-09	1.69351e-09	5.64503e-10	1.88168e-10
MS47134	WT	60.544	61.017	45.6445	23.8865	24.3595	18.92	23.177	20.1025	16.555	10.406	13.717	1.419	11.5885
		75.4434	69.0579	43.516	16.3185	15.8455	25.069	26.015	15.609	11.5885	7.09499	21.0485	2.1285	10.879
		62.6724	61.017	42.3335	10.879	8.04099	17.2645	20.1025	18.447	5.43949	9.93299	8.04099	14.19	5.43949
		56.414	61.4432	43.5131	20.3353	11.5889	15.0875	11.3703	12.2449	11.8076	10.7143	7.87172	0.655977	5.90379
		74.7813	62.3178	43.9504	21.8659	9.62099	10.7143	12.9009	9.83965	1.74927	1.31195	6.34111	-3.49854	6.99709
		68.4402	54.6647	44.6064	19.0233	14.4315	17.93	13.1195	19.0233	16.6181	11.3703	14.6502	16.1808	13.1195
		77.9895	48.561	52.9388	22.7807	14.7548	19.3758	23.7536	11.1066	8.6745	16.214	17.1869	2.83745	4.05351
		57.3166	41.5079	53.9116	20.3486	20.5918	16.214	19.619	15.2412	13.0523	17.6733	20.1054	3.08067	4.05351
		57.5598	60.7215	62.424	23.2671	21.3214	26.6721	19.1325	22.2943	17.6733	23.2671	19.8622	4.53993	13.5387
	S83L	90.1853	111.707	106.74	102.72	80.7253	68.9003	36.7363	18.7623	5.99133	11.9038	6.22783	8.35633	2.44383
		100.828	102.483	105.321	125.187	87.1108	70.3193	35.3173	8.82933	6.93733	4.33583	7.41033	6.46433	6.22783
		110.761	84.0363	99.6453	116.673	108.396	66.0623	49.2708	9.30233	5.51833	-7.01616	6.46433	-2.99566	-10.8002
		96.2828	105.466	104.592	83.8192	80.758	59.3295	38.9942	12.0991	5.97668	3.35277	-1.89504	1.6035	-2.33236
		93.4402	103.499	97.5948	113.12	79.2274	70.481	36.1516	12.3178	3.13411	3.57143	5.75802	2.69679	0.510204
		106.341	94.9708	94.7522	118.586	77.0408	70.2624	47.0846	8.81924	9.47522	0.291545	-4.95627	-11.516	0.291545
		128.901	102.878	142.764	122.335	109.201	89.7446	59.5865	27.2396	16.0519	13.1334	14.8358	8.26915	11.1877
		111.877	86.3397	124.767	108.229	100.689	71.0174	54.2359	13.1334	9.97162	3.64816	11.4309	0.972842	5.35063
		94.8521	75.152	113.336	112.606	83.9076	72.4767	44.7507	13.6198	1.70247	2.4321	-3.64816	-3.89137	0.486421
